# Supplementary material for: Genomic analysis of three medieval parchments from German monasteries
Source: Sci Rep. 2025 Jan 25;15:3156. doi: 10.1038/s41598-025-86887-y (PMC11759711; doi:10.1038/s41598-025-86887-y)
Supplement: Supplementary file 4 — Supplementary Information 4. [file 41598_2025_86887_MOESM4_ESM.csv]

Sample	Covered fraction of genome	Average Coverage across autosomes	Project	Publication	Used for analysis	Site	Country	Estimated Age	Species
BED3	99.62	20.07	PRJEB74338	Erven et al 2024	Yes	Bedburg-Königshoven	Germany	9852-9376 BCE	Bos primigenius
Win1	99.8	19.37	PRJEB74338	Erven et al 2024	Yes	Winsum-Bruggeburen	Netherlands	424-569 CE	Bos taurus
Abu1	0.04	0	PRJEB31621	Verdugo et al 2019	No	Abu Gosh	Israel	7500-6000 BCE	Bos primigenius
Abu2	0.03	0	PRJEB31621	Verdugo et al 2019	No	Abu Gosh	Israel	7500-6000 BCE	Bos primigenius
Ace1	12.94	0.14	PRJEB31621	Verdugo et al 2019	No	Acemhöyük	Turkey	2500 BCE	Bos taurus
Ash4	1.42	0.01	PRJEB31621	Verdugo et al 2019	No	Tel Ashqelon	Israel	1200-1000 BCE	Bos taurus
Azer1	0.27	0	PRJEB31621	Verdugo et al 2019	No	Kul Tepe	Azerbaijan	4260-4050 BCE	Bos taurus
Bel1	11.32	0.12	PRJEB31621	Verdugo et al 2019	No	Belovode-Veliko Laole	Serbia	5050/4925-4900/4800 BCE	Bos taurus
Bel2	16.09	0.18	PRJEB31621	Verdugo et al 2019	No	Belovode-Veliko Laole	Serbia	5050/4925-4900/4800 BCE	Bos taurus
Bes1	90.87	2.59	PRJEB31621	Verdugo et al 2019	Yes	Bestansur	Iraq	911-609 BCE	Bos taurus
Bes2	99.77	15.36	PRJEB31621	Verdugo et al 2019	Yes	Bestansur	Iraq	1292-1399 CE	Bos taurus
Bla1	2.39	0.02	PRJEB31621	Verdugo et al 2019	No	Blagotin	Serbia	6200-6000 BCE	Bos taurus
Bla2	0.72	0.01	PRJEB31621	Verdugo et al 2019	No	Blagotin	Serbia	6200-6000 BCE	Bos taurus
Bub1	42.25	0.58	PRJEB31621	Verdugo et al 2019	No	Bubanj	Serbia	6000-5600 BCE	Bos taurus
Bul1	6.38	0.07	PRJEB31621	Verdugo et al 2019	No	Tilla Bulak	Uzbekistan	2000-1700 BCE	Bos taurus
Cas1	8.38	0.09	PRJEB31621	Verdugo et al 2019	No	Horvat Castra	Israel	324-638 CE	Bos taurus
Ch22	34.59	0.45	PRJEB31621	Verdugo et al 2019	No	Çatalhöyük	Turkey	5750-5550 BCE	Bos primigenius
Dan1	0.07	0	PRJEB31621	Verdugo et al 2019	No	Tel Dan	Israel	3500-3000 BCE	Bos taurus
Far1	3.97	0.04	PRJEB31621	Verdugo et al 2019	No	Mianroud, Fars	Iran	6000-5500 BCE	Bos taurus
Gil1	0.02	0	PRJEB31621	Verdugo et al 2019	No	Gilat	Israel	4300-3300 BCE	Bos taurus
Gyu2	82.39	2.16	PRJEB31621	Verdugo et al 2019	Yes	Gyumri	Armenia	5076-5036 BCE	Bos primigenius
Has1	6.27	0.07	PRJEB31621	Verdugo et al 2019	No	Hasanlu	Iran	1900-1600 BCE	Bos taurus
Has3	79.32	1.91	PRJEB31621	Verdugo et al 2019	Yes	Hasanlu	Iran	2700-2200 BCE	Bos taurus
Has4	79.32	1.85	PRJEB31621	Verdugo et al 2019	Yes	Hasanlu	Iran	1050-800 BCE	Bos taurus
Has5	4.38	0.05	PRJEB31621	Verdugo et al 2019	No	Hasanlu	Iran	550-275 BCE	Bos taurus
Kaz1	95.73	3.62	PRJEB31621	Verdugo et al 2019	Yes	Dariali Tamara Fort	Georgia	1000 CE	Bos taurus
Kaz2	28.75	0.34	PRJEB31621	Verdugo et al 2019	No	Dariali Tamara Fort	Georgia	900-1100 CE	Bos taurus
Kaz3	40.94	0.54	PRJEB31621	Verdugo et al 2019	No	Dariali Tamara Fort	Georgia	700-800 CE	Bos taurus
Kaz4	41.59	0.55	PRJEB31621	Verdugo et al 2019	No	Dariali Tamara Fort	Georgia	700-1000 CE	Bos taurus
Kaz5	2.62	0.03	PRJEB31621	Verdugo et al 2019	No	Dariali Tamara Fort	Georgia	651-766 CE	Bos taurus
Kho1	21.96	0.25	PRJEB31621	Verdugo et al 2019	No	Nishapur Kohandež, Central Khorasan	Iran	500-800 CE	Bos taurus
Kok1	1.46	0.01	PRJEB31621	Verdugo et al 2019	No	Koktepe	Uzbekistan	2000-1000 BCE	Bos taurus
Mar1	4.92	0.05	PRJEB31621	Verdugo et al 2019	No	Maral Tappeh	Iran	4300-4000 BCE	Bos taurus
Mas1	0.46	0	PRJEB31621	Verdugo et al 2019	No	Tel Masos	Israel	1200-1000 BCE	Bos taurus
Men1	95.66	3.68	PRJEB31621	Verdugo et al 2019	Yes	Menteşe	Turkey	6400-5700 BCE	Bos taurus
Men2	87.19	2.39	PRJEB31621	Verdugo et al 2019	Yes	Menteşe	Turkey	7998-7843 BCE	Bos taurus
Mon1	0.21	0	PRJEB31621	Verdugo et al 2019	No	Monjukli Depe	Turkmenistan	5100-4500 BCE	Bos taurus
Nah1	0.05	0	PRJEB31621	Verdugo et al 2019	No	Nahal Tillah	Israel	3300-3050 BCE	Bos taurus
Plo1	14.87	0.16	PRJEB31621	Verdugo et al 2019	No	Pločnik	Serbia	5275/5125-5100/5000 BCE	Bos taurus
Plo2	34.8	0.44	PRJEB31621	Verdugo et al 2019	No	Pločnik	Serbia	5025/4950-4850-4650 BCE	Bos taurus
Plo3	94.64	3.2	PRJEB31621	Verdugo et al 2019	Yes	Pločnik	Serbia	5100/5000-5025/4950 BCE	Bos taurus
Plo4	95.85	3.47	PRJEB31621	Verdugo et al 2019	Yes	Pločnik	Serbia	5100/5000-5025/4950 BCE	Bos taurus
Plo5	10.16	0.11	PRJEB31621	Verdugo et al 2019	No	Pločnik	Serbia	4850/4650-4600/4500 BCE	Bos taurus
Plo6	15.21	0.17	PRJEB31621	Verdugo et al 2019	No	Pločnik	Serbia	5275/5125-5100/5000 BCE	Bos taurus
Plo7	13.14	0.14	PRJEB31621	Verdugo et al 2019	No	Pločnik	Serbia	5100/5000-5025/4950 BCE	Bos taurus
Plo8	22.65	0.26	PRJEB31621	Verdugo et al 2019	No	Pločnik	Serbia	5100/5000-5025/4950 BCE	Bos taurus
Pro1	0.06	0	PRJEB31621	Verdugo et al 2019	No	Promachon, Serres	Greece	5320-5070 BCE	Bos taurus
Qaz1	81.92	2.11	PRJEB31621	Verdugo et al 2019	Yes	Tepe Shizar, Qazvin	Iran	2882-2636 BCE	Bos taurus
Sac3	4.59	0.05	PRJEB31621	Verdugo et al 2019	No	Tappeh-Sang-e-Chakhmaq	Iran	5373 BCE	Bos taurus
Sar38	0.69	0.01	PRJEB31621	Verdugo et al 2019	No	Sarakenos Cave, Boeotia	Greece	5750-5600 BCE	Bos taurus
Stu1	18.53	0.21	PRJEB31621	Verdugo et al 2019	No	Stubline	Serbia		Bos taurus
Sub1	99.77	15.19	PRJEB31621	Verdugo et al 2019	Yes	Suberde and Erbaba	Turkey	6221-6024 BCE	Bos taurus
Tda1	0.03	0	PRJEB31621	Verdugo et al 2019	No	Tel-Dalit	Israel	3050 BCE	Bos taurus
Th7	11.25	0.13	PRJEB31621	Verdugo et al 2019	No	Taghit Haddouch	Morroco	7051-6801 BCE	Bos primigenius
Thr1	0.45	0	PRJEB31621	Verdugo et al 2019	No	Tel-Hreiz	Israel	7100-6300 BCE	Bos taurus
Tmq1	0.04	0	PRJEB31621	Verdugo et al 2019	No	Tel Miqne-Ekron	Israel	1200-1150 BCE	Bos taurus
Tmq2	0.05	0	PRJEB31621	Verdugo et al 2019	No	Tel Miqne-Ekron	Israel	1200-1150 BCE	Bos taurus
Tmq3	2.44	0.02	PRJEB31621	Verdugo et al 2019	No	Tel Miqne-Ekron	Israel	1000-925 BCE	Bos taurus
Tmq4	2.84	0.03	PRJEB31621	Verdugo et al 2019	No	Tel Miqne-Ekron	Israel	1400-1200 BCE	Bos taurus
Tqa1	0.03	0	PRJEB31621	Verdugo et al 2019	No	Tel es-Qashish	Israel	3150-2200 BCE	Bos taurus
Tqa2	0.26	0	PRJEB31621	Verdugo et al 2019	No	Tel es-Qashish	Israel	3150-2200 BCE	Bos taurus
Tqa3	0.45	0	PRJEB31621	Verdugo et al 2019	No	Tel es-Qashish	Israel	3150-2200 BCE	Bos taurus
Tsa1	66.73	1.25	PRJEB31621	Verdugo et al 2019	No	Tel es-Safi	Israel	925-720 BCE	Bos taurus
Tsa2	0.28	0	PRJEB31621	Verdugo et al 2019	No	Tel es-Safi	Israel	1200-1000 BCE	Bos taurus
Tsa3	2.2	0.02	PRJEB31621	Verdugo et al 2019	No	Tel es-Safi	Israel	925-720 BCE	Bos taurus
Tyq1	6.7	0.07	PRJEB31621	Verdugo et al 2019	No	Tel Yoqneam	Israel	332-167 BCE	Bos taurus
Yer1	7.49	0.08	PRJEB31621	Verdugo et al 2019	No	Yerqurqan	Uzbekistan	100 BCE – 100 CE	Bos taurus
Zah1	3.71	0.04	PRJEB31621	Verdugo et al 2019	No	Tel Zahara	Israel	63 BCE – 330 CE	Bos taurus
moo001	3.11	0.03	PRJEB63140	Günther et al 2024	No		Spain	8640-2150 BCE	Bos primigenius
moo004	99.5	7.08	PRJEB63140	Günther et al 2024	Yes		Spain	8640-2150 BCE	Bos primigenius
moo007	15.89	0.18	PRJEB63140	Günther et al 2024	No		Spain	8640-2150 BCE	Bos primigenius
moo009a	14.92	0.17	PRJEB63140	Günther et al 2024	No		Spain	8640-2150 BCE	Bos taurus
moo009x	31.05	0.39	PRJEB63140	Günther et al 2024	No		Spain	8640-2150 BCE	Bos taurus
moo010p	2.28	0.02	PRJEB63140	Günther et al 2024	No		Spain	8640-2150 BCE	Bos taurus
moo011b	2.78	0.03	PRJEB63140	Günther et al 2024	No		Spain	8640-2150 BCE	Bos taurus
moo012a	3.43	0.04	PRJEB63140	Günther et al 2024	No		Spain	8640-2150 BCE	Bos taurus
moo012b	2.03	0.02	PRJEB63140	Günther et al 2024	No		Spain	8640-2150 BCE	Bos taurus
moo013a	0.1	0	PRJEB63140	Günther et al 2024	No		Spain	8640-2150 BCE	Bos taurus
moo014	95.13	3.19	PRJEB63140	Günther et al 2024	Yes		Spain	8640-2150 BCE	Bos taurus
moo015	10.33	0.11	PRJEB63140	Günther et al 2024	No		Spain	8640-2150 BCE	Bos taurus
moo017	8.48	0.09	PRJEB63140	Günther et al 2024	No		Spain	8640-2150 BCE	Bos primigenius
moo019	13.81	0.15	PRJEB63140	Günther et al 2024	No		Spain	8640-2150 BCE	Bos primigenius
moo020	9.97	0.12	PRJEB63140	Günther et al 2024	No		Spain	8640-2150 BCE	Bos primigenius
moo022	3.01	0.03	PRJEB63140	Günther et al 2024	No		Spain	8640-2150 BCE	Bos taurus
moo023	15.22	0.17	PRJEB63140	Günther et al 2024	No		Spain	8640-2150 BCE	Bos taurus
moo033	2.46	0.03	PRJEB63140	Günther et al 2024	No		Spain	8640-2150 BCE	Bos taurus
moo034	1.67	0.02	PRJEB63140	Günther et al 2024	No		Spain	8640-2150 BCE	Bos taurus
moo035	5.69	0.06	PRJEB63140	Günther et al 2024	No		Spain	8640-2150 BCE	Bos taurus
moo039	11.94	0.13	PRJEB63140	Günther et al 2024	No		Spain	8640-2150 BCE	Bos taurus
moo040	2.24	0.02	PRJEB63140	Günther et al 2024	No		Spain	8640-2150 BCE	Bos primigenius
moo041	6.64	0.07	PRJEB63140	Günther et al 2024	No		Spain	8640-2150 BCE	Bos primigenius
moo050	35.31	0.45	PRJEB63140	Günther et al 2024	No		Spain	8640-2150 BCE	Bos taurus
