# Supplementary material for: Genomic analysis of three medieval parchments from German monasteries
Source: Sci Rep. 2025 Jan 25;15:3156. doi: 10.1038/s41598-025-86887-y (PMC11759711; doi:10.1038/s41598-025-86887-y)
Supplement: Supplementary file 5 — Supplementary Information 5. [file 41598_2025_86887_MOESM5_ESM.csv]

SampleID	InternationalID	Breed	Species	Sex	BioSampleID	BioProjectID
100812	100812	NorwegianRed	Taurus	M	SAMEA5064546	PRJEB29487
100813	100813	NorwegianRed	Taurus	M	SAMEA5064547	PRJEB29487
AANAUSF000000AG0149	AANAUSF000000AG0149	AngusLowline	Taurus	F	SAMN05803884	PRJNA238491
AANAUSF000000AG0150	AANAUSF000000AG0150	AngusLowline	Taurus	F	SAMN05803885	PRJNA238491
AANAUSM000000000Z24	AANAUSM000000000Z24	Angus	Taurus	M	NA	NA
AANAUSM000000000Z28	AANAUSM000000000Z28	Angus	Taurus	M	NA	NA
AANAUSM0000000DBLF4	AANAUSM0000000DBLF4	Angus	Taurus	M	NA	NA
AANAUSM0000000GTNM6	AANAUSM0000000GTNM6	Angus	Taurus	M	NA	NA
AANAUSM0000000HIOE7	AANAUSM0000000HIOE7	Angus	Taurus	M	NA	NA
AANAUSM0000000HKFJ5	AANAUSM0000000HKFJ5	Angus	Taurus	M	NA	NA
AANAUSM0000000NAQA2	AANAUSM0000000NAQA2	Angus	Taurus	M	NA	NA
AANAUSM0000000NTVM4	AANAUSM0000000NTVM4	Angus	Taurus	M	NA	NA
AANAUSM0000000VTMB1	AANAUSM0000000VTMB1	Angus	Taurus	M	NA	NA
AANAUSM000000AG0152	AANAUSM000000AG0152	AngusLowline	Taurus	M	SAMN05803886	PRJNA238491
AANAUSM000000AG0154	AANAUSM000000AG0154	AngusLowline	Taurus	M	SAMN05803887	PRJNA238491
AANAUSM000000CXBJ15	AANAUSM000000CXBJ15	Angus	Taurus	M	NA	NA
AANAUSM000000HIOG18	AANAUSM000000HIOG18	Angus	Taurus	M	NA	NA
AANAUSM000000NAQX15	AANAUSM000000NAQX15	Angus	Taurus	M	NA	NA
AANAUSM000000NMMD78	AANAUSM000000NMMD78	Angus	Taurus	M	NA	NA
AANAUSM000000NMMK35	AANAUSM000000NMMK35	Angus	Taurus	M	NA	NA
AANAUSM000000NMMK42	AANAUSM000000NMMK42	Angus	Taurus	M	NA	NA
AANAUSM000000NORE11	AANAUSM000000NORE11	Angus	Taurus	M	NA	NA
AANAUSM000000QMUM13	AANAUSM000000QMUM13	Angus	Taurus	M	NA	NA
AANAUSM000000SIRROY	AANAUSM000000SIRROY	Angus	Taurus	M	NA	NA
AANAUSM000000SJKK26	AANAUSM000000SJKK26	Angus	Taurus	M	NA	NA
AANAUSM000000SMPK22	AANAUSM000000SMPK22	Angus	Taurus	M	NA	NA
AANAUSM000000TFAN90	AANAUSM000000TFAN90	Angus	Taurus	M	NA	NA
AANAUSM000000VTMM13	AANAUSM000000VTMM13	Angus	Taurus	M	NA	NA
AANAUSM000000WWRITO	AANAUSM000000WWRITO	Angus	Taurus	M	NA	NA
AANAUSM00000AMPOWER	AANAUSM00000AMPOWER	Angus	Taurus	M	NA	NA
AANAUSM00000BHRE614	AANAUSM00000BHRE614	Angus	Taurus	M	NA	NA
AANAUSM00000NAQA241	AANAUSM00000NAQA241	Angus	Taurus	M	NA	NA
AANAUSM00000NBHL348	AANAUSM00000NBHL348	Angus	Taurus	M	NA	NA
AANAUSM00000NENK176	AANAUSM00000NENK176	Angus	Taurus	M	NA	NA
AANAUSM00000NGMF510	AANAUSM00000NGMF510	Angus	Taurus	M	NA	NA
AANAUSM00000NGMH605	AANAUSM00000NGMH605	Angus	Taurus	M	NA	NA
AANAUSM00000NMMK400	AANAUSM00000NMMK400	Angus	Taurus	M	NA	NA
AANAUSM00000NMML133	AANAUSM00000NMML133	Angus	Taurus	M	NA	NA
AANAUSM00000NMMM304	AANAUSM00000NMMM304	Angus	Taurus	M	NA	NA
AANAUSM00000NORC511	AANAUSM00000NORC511	Angus	Taurus	M	NA	NA
AANAUSM00000NORG255	AANAUSM00000NORG255	Angus	Taurus	M	NA	NA
AANAUSM00000NORG317	AANAUSM00000NORG317	Angus	Taurus	M	NA	NA
AANAUSM00000NORH708	AANAUSM00000NORH708	Angus	Taurus	M	NA	NA
AANAUSM00000NORJ474	AANAUSM00000NORJ474	Angus	Taurus	M	NA	NA
AANAUSM00000NORK522	AANAUSM00000NORK522	Angus	Taurus	M	NA	NA
AANAUSM00000NORL508	AANAUSM00000NORL508	Angus	Taurus	M	NA	NA
AANAUSM00000NWPG188	AANAUSM00000NWPG188	Angus	Taurus	M	NA	NA
AANAUSM00000QLLM602	AANAUSM00000QLLM602	Angus	Taurus	M	NA	NA
AANAUSM00000QQFH147	AANAUSM00000QQFH147	Angus	Taurus	M	NA	NA
AANAUSM00000SMPG357	AANAUSM00000SMPG357	Angus	Taurus	M	NA	NA
AANAUSM00000SRKK306	AANAUSM00000SRKK306	Angus	Taurus	M	NA	NA
AANAUSM00000TFAK132	AANAUSM00000TFAK132	Angus	Taurus	M	NA	NA
AANAUSM00000VLYE313	AANAUSM00000VLYE313	Angus	Taurus	M	NA	NA
AANAUSM00000VLYM518	AANAUSM00000VLYM518	Angus	Taurus	M	NA	NA
AANAUSM00000VTME343	AANAUSM00000VTME343	Angus	Taurus	M	NA	NA
AANAUSM00000VTMK138	AANAUSM00000VTMK138	Angus	Taurus	M	NA	NA
AANAUSM00000VTML614	AANAUSM00000VTML614	Angus	Taurus	M	NA	NA
AANAUSM00000VTMN424	AANAUSM00000VTMN424	Angus	Taurus	M	NA	NA
AANAUSM00000VTMN482	AANAUSM00000VTMN482	Angus	Taurus	M	NA	NA
AANAUSM00000WDCH249	AANAUSM00000WDCH249	Angus	Taurus	M	NA	NA
AANAUSM0000KCTONKIN	AANAUSM0000KCTONKIN	Angus	Taurus	M	NA	NA
AANAUSM0000NLRM1508	AANAUSM0000NLRM1508	Angus	Taurus	M	NA	NA
AANAUSM0000VLYB1155	AANAUSM0000VLYB1155	Angus	Taurus	M	NA	NA
AANAUSM0000VTMM1254	AANAUSM0000VTMM1254	Angus	Taurus	M	NA	NA
AANAUSM000NARK63+90	AANAUSM000NARK63+90	Angus	Taurus	M	NA	NA
AANAUSM000NEPK46+90	AANAUSM000NEPK46+90	Angus	Taurus	M	NA	NA
AANAUSM000QCRK14+90	AANAUSM000QCRK14+90	Angus	Taurus	M	NA	NA
AANAUSM00VMIJ101+89	AANAUSM00VMIJ101+89	Angus	Taurus	M	NA	NA
AANCANM000000355459	AANCANM000000355459	Angus	Taurus	M	SAMN02142985	PRJNA176557
AANCANM000000561205	AANCANM000000561205	Angus	Taurus	M	SAMN02142982	PRJNA176557
AANCANM000000564202	AANCANM000000564202	Angus	Taurus	M	SAMN02142986	PRJNA176557
AANCANM000000583665	AANCANM000000583665	Angus	Taurus	M	SAMN02842714	PRJNA176557
AANCANM000000631887	AANCANM000000631887	Angus	Taurus	M	SAMN02843152	PRJNA176557
AANCANM000000912768	AANCANM000000912768	Angus	Taurus	M	SAMN01915341	PRJNA176557
AANCANM000000976295	AANCANM000000976295	Angus	Taurus	M	SAMN01915339	PRJNA176557
AANCANM000001047219	AANCANM000001047219	Angus	Taurus	M	SAMN02843141	PRJNA176557
AANCANM000001067384	AANCANM000001067384	Angus	Taurus	M	SAMN02843079	PRJNA176557
AANCANM000001067440	AANCANM000001067440	Angus	Taurus	M	SAMN02843101	PRJNA176557
AANCANM000001072819	AANCANM000001072819	Angus	Taurus	M	SAMN02142989	PRJNA176557
AANCANM000001077210	AANCANM000001077210	Angus	Taurus	M	SAMN02843142	PRJNA176557
AANCANM000001086586	AANCANM000001086586	Angus	Taurus	M	SAMN02843143	PRJNA176557
AANCANM000001121114	AANCANM000001121114	Angus	Taurus	M	SAMN02841106	PRJNA176557
AANCANM000001169224	AANCANM000001169224	Angus	Taurus	M	SAMN02142988	PRJNA176557
AANCANM000001256842	AANCANM000001256842	Angus	Taurus	M	SAMN01915337	PRJNA176557
AANCANM000001267535	AANCANM000001267535	Angus	Taurus	M	SAMN02839607	PRJNA176557
AANCANM000001295406	AANCANM000001295406	Angus	Taurus	M	SAMN02843131	PRJNA176557
AANCANM000001303204	AANCANM000001303204	Angus	Taurus	M	SAMN02142990	PRJNA176557
AANCANM000001356841	AANCANM000001356841	Angus	Taurus	M	SAMN02941168	PRJNA256210
AANCANM000001413589	AANCANM000001413589	Angus	Taurus	M	SAMN02841116	PRJNA176557
AANCANM000001504907	AANCANM000001504907	Angus	Taurus	M	SAMN02843144	PRJNA176557
AANCANM000001545531	AANCANM000001545531	Angus	Taurus	M	SAMN02843145	PRJNA176557
AANCANM000019990239	AANCANM000019990239	Angus	Taurus	M	NA	NA
AANCANM000020020830	AANCANM000020020830	Angus	Taurus	M	NA	NA
AANCANM000020100511	AANCANM000020100511	Angus	Taurus	M	NA	NA
AANCANM000020133527	AANCANM000020133527	Angus	Taurus	M	NA	NA
AANCANM000020144582	AANCANM000020144582	Angus	Taurus	M	NA	NA
AANCANM000020160126	AANCANM000020160126	Angus	Taurus	M	NA	NA
AANCANM0000KINKA133	AANCANM0000KINKA133	Angus	Taurus	M	SAMN02842717	PRJNA176557
AANCANM0000KINKA135	AANCANM0000KINKA135	Angus	Taurus	M	SAMN02842718	PRJNA176557
AANCANM0000KINKA149	AANCANM0000KINKA149	Angus	Taurus	M	SAMN02843054	PRJNA176557
AANCANM0000KINKA281	AANCANM0000KINKA281	Angus	Taurus	M	SAMN02843055	PRJNA176557
AANCANM00ONGOLD87HC	AANCANM00ONGOLD87HC	Angus	Taurus	M	SAMN02941210	PRJNA256210
AANDEUM009846661883	AANDEUM009846661883	Angus	Taurus	M	SAMEA3706825	PRJEB12093
AANNZLM001217000784	AANNZLM001217000784	Angus	Taurus	M	NA	NA
AANNZLM001769106617	AANNZLM001769106617	Angus	Taurus	M	NA	NA
AANNZLM013227086933	AANNZLM013227086933	Angus	Taurus	M	NA	NA
AANNZLM015819073316	AANNZLM015819073316	Angus	Taurus	M	NA	NA
AANNZLM016932004379	AANNZLM016932004379	Angus	Taurus	M	NA	NA
AANNZLM017427080180	AANNZLM017427080180	Angus	Taurus	M	NA	NA
AANNZLM017568091689	AANNZLM017568091689	Angus	Taurus	M	NA	NA
AANNZLM017568098230	AANNZLM017568098230	Angus	Taurus	M	NA	NA
AANNZLM017683008844	AANNZLM017683008844	Angus	Taurus	M	NA	NA
AANNZLM020058096514	AANNZLM020058096514	Angus	Taurus	M	NA	NA
AANNZLM145720120992	AANNZLM145720120992	Angus	Taurus	M	NA	NA
AANNZLM17691003Y167	AANNZLM17691003Y167	Angus	Taurus	M	NA	NA
AANNZLM17691095Q197	AANNZLM17691095Q197	Angus	Taurus	M	NA	NA
AANUSAF000014068065	AANUSAF000014068065	Angus	Taurus	F	NA	NA
AANUSAF000015772487_01	AANUSAF000015772487_01	Angus	Taurus	F	NA	NA
AANUSAF000015772487_02	AANUSAF000015772487_02	Angus	Taurus	F	NA	NA
AANUSAM000002677295	AANUSAM000002677295	Angus	Taurus	M	SAMN02142987	PRJNA176557
AANUSAM000002719761	AANUSAM000002719761	Angus	Taurus	M	SAMN02142983	PRJNA176557
AANUSAM000004285114	AANUSAM000004285114	Angus	Taurus	M	NA	NA
AANUSAM000005221298	AANUSAM000005221298	Angus	Taurus	M	NA	NA
AANUSAM000005475692	AANUSAM000005475692	Angus	Taurus	M	NA	NA
AANUSAM000005770651	AANUSAM000005770651	Angus	Taurus	M	NA	NA
AANUSAM000006064368	AANUSAM000006064368	Angus	Taurus	M	NA	NA
AANUSAM000006639770	AANUSAM000006639770	Angus	Taurus	M	NA	NA
AANUSAM000006810901	AANUSAM000006810901	Angus	Taurus	M	NA	NA
AANUSAM000007011424	AANUSAM000007011424	Angus	Taurus	M	NA	NA
AANUSAM000007147857	AANUSAM000007147857	Angus	Taurus	M	NA	NA
AANUSAM000007187001	AANUSAM000007187001	Angus	Taurus	M	NA	NA
AANUSAM000007501542	AANUSAM000007501542	Angus	Taurus	M	NA	NA
AANUSAM000007530738	AANUSAM000007530738	Angus	Taurus	M	NA	NA
AANUSAM000008505294	AANUSAM000008505294	Angus	Taurus	M	NA	NA
AANUSAM000008593101	AANUSAM000008593101	Angus	Taurus	M	NA	NA
AANUSAM000008890783	AANUSAM000008890783	Angus	Taurus	M	NA	NA
AANUSAM000008974207	AANUSAM000008974207	Angus	Taurus	M	NA	NA
AANUSAM000008989216	AANUSAM000008989216	Angus	Taurus	M	NA	NA
AANUSAM000009083399	AANUSAM000009083399	Angus	Taurus	M	NA	NA
AANUSAM000009250717	AANUSAM000009250717	Angus	Taurus	M	NA	NA
AANUSAM000009506886	AANUSAM000009506886	Angus	Taurus	M	NA	NA
AANUSAM000009682589	AANUSAM000009682589	Angus	Taurus	M	NA	NA
AANUSAM000009690653	AANUSAM000009690653	Angus	Taurus	M	NA	NA
AANUSAM000009891499	AANUSAM000009891499	Angus	Taurus	M	NA	NA
AANUSAM000009894245	AANUSAM000009894245	Angus	Taurus	M	NA	NA
AANUSAM000009958634	AANUSAM000009958634	Angus	Taurus	M	NA	NA
AANUSAM000010095639	AANUSAM000010095639	Angus	Taurus	M	NA	NA
AANUSAM000010132935	AANUSAM000010132935	Angus	Taurus	M	NA	NA
AANUSAM000010226429	AANUSAM000010226429	Angus	Taurus	M	NA	NA
AANUSAM000010239760	AANUSAM000010239760	Angus	Taurus	M	NA	NA
AANUSAM000010361487	AANUSAM000010361487	Angus	Taurus	M	NA	NA
AANUSAM000010373602	AANUSAM000010373602	Angus	Taurus	M	NA	NA
AANUSAM000010398616	AANUSAM000010398616	Angus	Taurus	M	SAMN02142984	PRJNA176557
AANUSAM000010586502	AANUSAM000010586502	Angus	Taurus	M	SAMN02941169	PRJNA256210
AANUSAM000010776479	AANUSAM000010776479	Angus	Taurus	M	NA	NA
AANUSAM000010848986	AANUSAM000010848986	Angus	Taurus	M	NA	NA
AANUSAM000010858958	AANUSAM000010858958	Angus	Taurus	M	NA	NA
AANUSAM000011104267	AANUSAM000011104267	Angus	Taurus	M	NA	NA
AANUSAM000011105489	AANUSAM000011105489	Angus	Taurus	M	NA	NA
AANUSAM000011160685	AANUSAM000011160685	Angus	Taurus	M	NA	NA
AANUSAM000011160688	AANUSAM000011160688	Angus	Taurus	M	NA	NA
AANUSAM000011261777	AANUSAM000011261777	Angus	Taurus	M	NA	NA
AANUSAM000011300151	AANUSAM000011300151	Angus	Taurus	M	NA	NA
AANUSAM000011319785	AANUSAM000011319785	Angus	Taurus	M	NA	NA
AANUSAM000011356596	AANUSAM000011356596	Angus	Taurus	M	NA	NA
AANUSAM000011418151	AANUSAM000011418151	Angus	Taurus	M	NA	NA
AANUSAM000011451070	AANUSAM000011451070	Angus	Taurus	M	NA	NA
AANUSAM000011520398	AANUSAM000011520398	Angus	Taurus	M	NA	NA
AANUSAM000011563543	AANUSAM000011563543	Angus	Taurus	M	NA	NA
AANUSAM000011567326	AANUSAM000011567326	Angus	Taurus	M	NA	NA
AANUSAM000011750711	AANUSAM000011750711	Angus	Taurus	M	NA	NA
AANUSAM000011788302	AANUSAM000011788302	Angus	Taurus	M	NA	NA
AANUSAM000011832272	AANUSAM000011832272	Angus	Taurus	M	NA	NA
AANUSAM000011833725	AANUSAM000011833725	Angus	Taurus	M	NA	NA
AANUSAM000011847053	AANUSAM000011847053	Angus	Taurus	M	NA	NA
AANUSAM000011901155	AANUSAM000011901155	Angus	Taurus	M	NA	NA
AANUSAM000011935889	AANUSAM000011935889	Angus	Taurus	M	NA	NA
AANUSAM000011994601	AANUSAM000011994601	Angus	Taurus	M	NA	NA
AANUSAM000012048084	AANUSAM000012048084	Angus	Taurus	M	NA	NA
AANUSAM000012223258	AANUSAM000012223258	Angus	Taurus	M	NA	NA
AANUSAM000012240991	AANUSAM000012240991	Angus	Taurus	M	NA	NA
AANUSAM000012309326	AANUSAM000012309326	Angus	Taurus	M	NA	NA
AANUSAM000012309327	AANUSAM000012309327	Angus	Taurus	M	NA	NA
AANUSAM000012310707	AANUSAM000012310707	Angus	Taurus	M	NA	NA
AANUSAM000012346200	AANUSAM000012346200	Angus	Taurus	M	NA	NA
AANUSAM000012396224	AANUSAM000012396224	Angus	Taurus	M	NA	NA
AANUSAM000012396365	AANUSAM000012396365	Angus	Taurus	M	NA	NA
AANUSAM000012398105	AANUSAM000012398105	Angus	Taurus	M	NA	NA
AANUSAM000012452829	AANUSAM000012452829	Angus	Taurus	M	NA	NA
AANUSAM000012493607	AANUSAM000012493607	Angus	Taurus	M	NA	NA
AANUSAM000012530601	AANUSAM000012530601	Angus	Taurus	M	NA	NA
AANUSAM000012548568	AANUSAM000012548568	Angus	Taurus	M	NA	NA
AANUSAM000012618076	AANUSAM000012618076	Angus	Taurus	M	NA	NA
AANUSAM000012665222	AANUSAM000012665222	Angus	Taurus	M	NA	NA
AANUSAM000012783540	AANUSAM000012783540	Angus	Taurus	M	NA	NA
AANUSAM000012798179	AANUSAM000012798179	Angus	Taurus	M	NA	NA
AANUSAM000013009379	AANUSAM000013009379	Angus	Taurus	M	NA	NA
AANUSAM000013058662	AANUSAM000013058662	Angus	Taurus	M	NA	NA
AANUSAM000013062750	AANUSAM000013062750	Angus	Taurus	M	NA	NA
AANUSAM000013084963	AANUSAM000013084963	Angus	Taurus	M	NA	NA
AANUSAM000013207590	AANUSAM000013207590	Angus	Taurus	M	NA	NA
AANUSAM000013286246	AANUSAM000013286246	Angus	Taurus	M	NA	NA
AANUSAM000013297220	AANUSAM000013297220	Angus	Taurus	M	NA	NA
AANUSAM000013305978	AANUSAM000013305978	Angus	Taurus	M	NA	NA
AANUSAM000013320150	AANUSAM000013320150	Angus	Taurus	M	NA	NA
AANUSAM000013395329	AANUSAM000013395329	Angus	Taurus	M	NA	NA
AANUSAM000013395344	AANUSAM000013395344	Angus	Taurus	M	NA	NA
AANUSAM000013447282	AANUSAM000013447282	Angus	Taurus	M	NA	NA
AANUSAM000013448453	AANUSAM000013448453	Angus	Taurus	M	NA	NA
AANUSAM000013512009	AANUSAM000013512009	Angus	Taurus	M	NA	NA
AANUSAM000013544928	AANUSAM000013544928	Angus	Taurus	M	NA	NA
AANUSAM000013561457	AANUSAM000013561457	Angus	Taurus	M	NA	NA
AANUSAM000013565612	AANUSAM000013565612	Angus	Taurus	M	NA	NA
AANUSAM000013588640	AANUSAM000013588640	Angus	Taurus	M	NA	NA
AANUSAM000013592905	AANUSAM000013592905	Angus	Taurus	M	NA	NA
AANUSAM000013609950	AANUSAM000013609950	Angus	Taurus	M	NA	NA
AANUSAM000013728513	AANUSAM000013728513	Angus	Taurus	M	NA	NA
AANUSAM000013739532	AANUSAM000013739532	Angus	Taurus	M	NA	NA
AANUSAM000013776378	AANUSAM000013776378	Angus	Taurus	M	NA	NA
AANUSAM000013880818	AANUSAM000013880818	Angus	Taurus	M	NA	NA
AANUSAM000013898124	AANUSAM000013898124	Angus	Taurus	M	NA	NA
AANUSAM000013898305	AANUSAM000013898305	Angus	Taurus	M	NA	NA
AANUSAM000013898306	AANUSAM000013898306	Angus	Taurus	M	NA	NA
AANUSAM000013898309	AANUSAM000013898309	Angus	Taurus	M	NA	NA
AANUSAM000013906722	AANUSAM000013906722	Angus	Taurus	M	NA	NA
AANUSAM000013921655	AANUSAM000013921655	Angus	Taurus	M	NA	NA
AANUSAM000013936986	AANUSAM000013936986	Angus	Taurus	M	NA	NA
AANUSAM000013977818	AANUSAM000013977818	Angus	Taurus	M	NA	NA
AANUSAM000014056739	AANUSAM000014056739	Angus	Taurus	M	NA	NA
AANUSAM000014181494	AANUSAM000014181494	Angus	Taurus	M	NA	NA
AANUSAM000014181496	AANUSAM000014181496	Angus	Taurus	M	NA	NA
AANUSAM000014199475	AANUSAM000014199475	Angus	Taurus	M	NA	NA
AANUSAM000014202877	AANUSAM000014202877	Angus	Taurus	M	NA	NA
AANUSAM000014202878	AANUSAM000014202878	Angus	Taurus	M	NA	NA
AANUSAM000014206466	AANUSAM000014206466	Angus	Taurus	M	NA	NA
AANUSAM000014206467	AANUSAM000014206467	Angus	Taurus	M	NA	NA
AANUSAM000014419184	AANUSAM000014419184	Angus	Taurus	M	NA	NA
AANUSAM000014450618	AANUSAM000014450618	Angus	Taurus	M	NA	NA
AANUSAM000014450619	AANUSAM000014450619	Angus	Taurus	M	NA	NA
AANUSAM000014450620	AANUSAM000014450620	Angus	Taurus	M	NA	NA
AANUSAM000014450623	AANUSAM000014450623	Angus	Taurus	M	NA	NA
AANUSAM000014450625	AANUSAM000014450625	Angus	Taurus	M	NA	NA
AANUSAM000014450629	AANUSAM000014450629	Angus	Taurus	M	NA	NA
AANUSAM000014675445	AANUSAM000014675445	Angus	Taurus	M	NA	NA
AANUSAM000014691231	AANUSAM000014691231	Angus	Taurus	M	NA	NA
AANUSAM000014725035	AANUSAM000014725035	Angus	Taurus	M	NA	NA
AANUSAM000014739204	AANUSAM000014739204	Angus	Taurus	M	NA	NA
AANUSAM000014782400	AANUSAM000014782400	Angus	Taurus	M	NA	NA
AANUSAM000014782404	AANUSAM000014782404	Angus	Taurus	M	NA	NA
AANUSAM000014826407	AANUSAM000014826407	Angus	Taurus	M	NA	NA
AANUSAM000014844711	AANUSAM000014844711	Angus	Taurus	M	NA	NA
AANUSAM000014959541	AANUSAM000014959541	Angus	Taurus	M	NA	NA
AANUSAM000014963730	AANUSAM000014963730	Angus	Taurus	M	NA	NA
AANUSAM000015005525	AANUSAM000015005525	Angus	Taurus	M	NA	NA
AANUSAM000015109865	AANUSAM000015109865	Angus	Taurus	M	NA	NA
AANUSAM000015148659	AANUSAM000015148659	Angus	Taurus	M	NA	NA
AANUSAM000015330743	AANUSAM000015330743	Angus	Taurus	M	NA	NA
AANUSAM000015352677	AANUSAM000015352677	Angus	Taurus	M	NA	NA
AANUSAM000015352678	AANUSAM000015352678	Angus	Taurus	M	NA	NA
AANUSAM000015354674	AANUSAM000015354674	Angus	Taurus	M	NA	NA
AANUSAM000015355032	AANUSAM000015355032	Angus	Taurus	M	NA	NA
AANUSAM000015464762_01	AANUSAM000015464762_01	Angus	Taurus	M	NA	NA
AANUSAM000015464762_02	AANUSAM000015464762_02	Angus	Taurus	M	NA	NA
AANUSAM000015679150	AANUSAM000015679150	Angus	Taurus	M	NA	NA
AANUSAM000015719841	AANUSAM000015719841	Angus	Taurus	M	NA	NA
AANUSAM000015840414	AANUSAM000015840414	Angus	Taurus	M	NA	NA
AANUSAM000015899735	AANUSAM000015899735	Angus	Taurus	M	NA	NA
AANUSAM000016124994	AANUSAM000016124994	Angus	Taurus	M	NA	NA
AANUSAM000016198796	AANUSAM000016198796	Angus	Taurus	M	NA	NA
AANUSAM000016295688	AANUSAM000016295688	Angus	Taurus	M	NA	NA
AANUSAM000016329609_02	AANUSAM000016329609_02	Angus	Taurus	M	NA	NA
AANUSAM000016329610	AANUSAM000016329610	Angus	Taurus	M	NA	NA
AANUSAM000016396523	AANUSAM000016396523	Angus	Taurus	M	NA	NA
AANUSAM000016447771	AANUSAM000016447771	Angus	Taurus	M	NA	NA
AANUSAM000016550817	AANUSAM000016550817	Angus	Taurus	M	NA	NA
AANUSAM000016623889_01	AANUSAM000016623889_01	Angus	Taurus	M	NA	NA
AANUSAM000016623889_02	AANUSAM000016623889_02	Angus	Taurus	M	NA	NA
AANUSAM000016981588	AANUSAM000016981588	Angus	Taurus	M	NA	NA
AANUSAM000017048505	AANUSAM000017048505	Angus	Taurus	M	NA	NA
AANUSAM000017144108	AANUSAM000017144108	Angus	Taurus	M	NA	NA
AANUSAM000017179119	AANUSAM000017179119	Angus	Taurus	M	NA	NA
AANUSAM000017222754	AANUSAM000017222754	Angus	Taurus	M	NA	NA
AANUSAM000017236055	AANUSAM000017236055	Angus	Taurus	M	NA	NA
AANUSAM000017312523	AANUSAM000017312523	Angus	Taurus	M	NA	NA
AANUSAM000017314668	AANUSAM000017314668	Angus	Taurus	M	NA	NA
AANUSAM000017328461	AANUSAM000017328461	Angus	Taurus	M	NA	NA
AANUSAM000017347109	AANUSAM000017347109	Angus	Taurus	M	NA	NA
AANUSAM000017616544	AANUSAM000017616544	Angus	Taurus	M	NA	NA
AANUSAM000017635887	AANUSAM000017635887	Angus	Taurus	M	NA	NA
AANUSAM000017742506	AANUSAM000017742506	Angus	Taurus	M	NA	NA
AANUSAM000017815167	AANUSAM000017815167	Angus	Taurus	M	NA	NA
AANUSAM000018365756	AANUSAM000018365756	Angus	Taurus	M	NA	NA
AANUSAM000018569631	AANUSAM000018569631	Angus	Taurus	M	NA	NA
AANUSAMCSU20111133	AANUSAMCSU20111133	Angus	Taurus	M	NA	NA
AANUSAMCSU20122107	AANUSAMCSU20122107	Angus	Taurus	M	NA	NA
AANUSAMCSU20122108	AANUSAMCSU20122108	Angus	Taurus	M	NA	NA
AANUSAMCSU20122151	AANUSAMCSU20122151	Angus	Taurus	M	NA	NA
AANUSAMCSU20122162	AANUSAMCSU20122162	Angus	Taurus	M	NA	NA
AANUSAMCSU20122222	AANUSAMCSU20122222	Angus	Taurus	M	NA	NA
AANUSAMCSU20122300	AANUSAMCSU20122300	Angus	Taurus	M	NA	NA
AANUSAMCSU20122342	AANUSAMCSU20122342	Angus	Taurus	M	NA	NA
AANUSAMCSU20122352	AANUSAMCSU20122352	Angus	Taurus	M	NA	NA
AANUSAMCSU20122355	AANUSAMCSU20122355	Angus	Taurus	M	NA	NA
AANUSAMCSU20122385	AANUSAMCSU20122385	Angus	Taurus	M	NA	NA
AANUSAMCSU20122403	AANUSAMCSU20122403	Angus	Taurus	M	NA	NA
AANUSAMCSU20122410	AANUSAMCSU20122410	Angus	Taurus	M	NA	NA
AANUSAMCSU20144019	AANUSAMCSU20144019	Angus	Taurus	M	NA	NA
AANUSAMCSU20155219	AANUSAMCSU20155219	Angus	Taurus	M	NA	NA
AANUSAMCSU20155227	AANUSAMCSU20155227	Angus	Taurus	M	NA	NA
AANUSAMCSU20166012	AANUSAMCSU20166012	Angus	Taurus	M	NA	NA
AANUSAMCSU20166024	AANUSAMCSU20166024	Angus	Taurus	M	NA	NA
AANUSAMCSU20166095	AANUSAMCSU20166095	Angus	Taurus	M	NA	NA
AANUSAMCSU20166133	AANUSAMCSU20166133	Angus	Taurus	M	NA	NA
AANUSAMCSU20166235	AANUSAMCSU20166235	Angus	Taurus	M	NA	NA
AANUSAMCSU20166246	AANUSAMCSU20166246	Angus	Taurus	M	NA	NA
AANUSAMCSU20166307	AANUSAMCSU20166307	Angus	Taurus	M	NA	NA
AANUSAMCSU20166365	AANUSAMCSU20166365	Angus	Taurus	M	NA	NA
AANUSAU000006639770	AANUSAU000006639770	Angus	Taurus	U	NA	NA
AANUSAU000011261777	AANUSAU000011261777	Angus	Taurus	U	NA	NA
ABOFRAM003802544485	ABOFRAM003802544485	Abondance	Taurus	M	NA	NA
ABOFRAM007401654512	ABOFRAM007401654512	Abondance	Taurus	M	NA	NA
ABOFRAM007401746327	ABOFRAM007401746327	Abondance	Taurus	M	NA	NA
ABOFRAM007401899126	ABOFRAM007401899126	Abondance	Taurus	M	NA	NA
ABOFRAM007485020660	ABOFRAM007485020660	Abondance	Taurus	M	NA	NA
ABOFRAM007485026466	ABOFRAM007485026466	Abondance	Taurus	M	NA	NA
ABOFRAM007486024407	ABOFRAM007486024407	Abondance	Taurus	M	NA	NA
ABOFRAM007490021118	ABOFRAM007490021118	Abondance	Taurus	M	NA	NA
ABOFRAM007490021582	ABOFRAM007490021582	Abondance	Taurus	M	NA	NA
AFRAUSU201600002907	AFRAUSU201600002907	Afrikander	TaurusXIndicus	U	NA	NA
AFRAUSU201600002908	AFRAUSU201600002908	Afrikander	TaurusXIndicus	U	NA	NA
AFRAUSU201600002921	AFRAUSU201600002921	Afrikander	TaurusXIndicus	U	NA	NA
AFRAUSU201600075311	AFRAUSU201600075311	Afrikander	TaurusXIndicus	U	NA	NA
AFRAUSU201600083195	AFRAUSU201600083195	Afrikander	TaurusXIndicus	U	NA	NA
AFRETHX000000000013	AFRETHX000000000013	Afar	Indicus	U	SAMN17765866	PRJNA698721
AFRETHX000000000014	AFRETHX000000000014	Afar	Indicus	U	SAMN17765867	PRJNA698721
AFRETHX000000000015	AFRETHX000000000015	Afar	Indicus	U	SAMN17765868	PRJNA698721
AFRETHX000000000016	AFRETHX000000000016	Afar	Indicus	U	SAMN17765869	PRJNA698721
AFRETHX000000000017	AFRETHX000000000017	Afar	Indicus	U	SAMN17765870	PRJNA698721
ALTRUSF000R02C02001	ALTRUSF000R02C02001	Altai	Taurus	F	NA	NA
ALTRUSF000R02C03002	ALTRUSF000R02C03002	Altai	Taurus	F	NA	NA
ALTRUSF000R02C04003	ALTRUSF000R02C04003	Altai	Taurus	F	NA	NA
ALTRUSF000R05C02004	ALTRUSF000R05C02004	Altai	Taurus	F	NA	NA
ALTRUSF000R05C03005	ALTRUSF000R05C03005	Altai	Taurus	F	NA	NA
ALTRUSF000R05C04006	ALTRUSF000R05C04006	Altai	Taurus	F	NA	NA
ALTRUSF000R08C02007	ALTRUSF000R08C02007	Altai	Taurus	F	NA	NA
ALTRUSF000R08C03008	ALTRUSF000R08C03008	Altai	Taurus	F	NA	NA
ALTRUSF000R11C02010	ALTRUSF000R11C02010	Altai	Taurus	F	NA	NA
ALTRUSF000R11C03011	ALTRUSF000R11C03011	Altai	Taurus	F	NA	NA
ALTRUSF000R11C04012	ALTRUSF000R11C04012	Altai	Taurus	F	NA	NA
ALTRUSF000R14C03014	ALTRUSF000R14C03014	Altai	Taurus	F	NA	NA
ALTRUSF000R17C02015	ALTRUSF000R17C02015	Altai	Taurus	F	NA	NA
ALTRUSF000R20C02017	ALTRUSF000R20C02017	Altai	Taurus	F	NA	NA
ALTRUSF000R23C02019	ALTRUSF000R23C02019	Altai	Taurus	F	NA	NA
ALTRUSF000R23C03020	ALTRUSF000R23C03020	Altai	Taurus	F	NA	NA
ALTRUSM000R08C04009	ALTRUSM000R08C04009	Altai	Taurus	M	NA	NA
ALTRUSM000R14C02013	ALTRUSM000R14C02013	Altai	Taurus	M	NA	NA
ALTRUSM000R17C03016	ALTRUSM000R17C03016	Altai	Taurus	M	NA	NA
ALTRUSM000R20C03018	ALTRUSM000R20C03018	Altai	Taurus	M	NA	NA
ANKUGAX000000000001	ANKUGAX000000000001	Ankole	Indicus	U	SAMN04545540	PRJNA312138
ANKUGAX000000000015	ANKUGAX000000000015	Ankole	Indicus	U	SAMN04545541	PRJNA312138
ANKUGAX000000000030	ANKUGAX000000000030	Ankole	Indicus	U	SAMN04545542	PRJNA312138
ANKUGAX000000000050	ANKUGAX000000000050	Ankole	Indicus	U	SAMN04545543	PRJNA312138
ANKUGAX000000000073	ANKUGAX000000000073	Ankole	Indicus	U	SAMN04545544	PRJNA312138
ANKUGAX000000000109	ANKUGAX000000000109	Ankole	Indicus	U	SAMN04545545	PRJNA312138
ANKUGAX000000000111	ANKUGAX000000000111	Ankole	Indicus	U	SAMN04545546	PRJNA312138
ANKUGAX000000000122	ANKUGAX000000000122	Ankole	Indicus	U	SAMN04545547	PRJNA312138
ANKUGAX000000000123	ANKUGAX000000000123	Ankole	Indicus	U	SAMN04545548	PRJNA312138
ANKUGAX000000000135	ANKUGAX000000000135	Ankole	Indicus	U	SAMN04545549	PRJNA312138
AUBFRAM001285047417	AUBFRAM001285047417	Aubrac	Taurus	M	NA	NA
AUBFRAM001291014036	AUBFRAM001291014036	Aubrac	Taurus	M	NA	NA
AUBFRAM001292015236	AUBFRAM001292015236	Aubrac	Taurus	M	NA	NA
AUBFRAM001299013727	AUBFRAM001299013727	Aubrac	Taurus	M	NA	NA
AUBFRAM001587032423	AUBFRAM001587032423	Aubrac	Taurus	M	NA	NA
AUBFRAM001594069035	AUBFRAM001594069035	Aubrac	Taurus	M	NA	NA
AUBFRAM001595031647	AUBFRAM001595031647	Aubrac	Taurus	M	NA	NA
AUBFRAM003020002118	AUBFRAM003020002118	Aubrac	Taurus	M	NA	NA
AUBFRAM004898129593	AUBFRAM004898129593	Aubrac	Taurus	M	NA	NA
BAQCANM0000000R8616	BAQCANM0000000R8616	Crossbreed	Taurus	M	SAMN01915355	PRJNA176557
BAQFRAF000000026372	BAQFRAF000000026372	BlondedAquitaine	Taurus	F	NA	NA
BAQFRAF000000026373	BAQFRAF000000026373	BlondedAquitaine	Taurus	F	NA	NA
BAQFRAF004747207086	BAQFRAF004747207086	BlondedAquitaine	Taurus	F	NA	NA
BAQFRAF006503181574	BAQFRAF006503181574	BlondedAquitaine	Taurus	F	NA	NA
BAQFRAF008235141264	BAQFRAF008235141264	BlondedAquitaine	Taurus	F	NA	NA
BAQFRAM001200058539	BAQFRAM001200058539	BlondedAquitaine	Taurus	M	NA	NA
BAQFRAM001211460652	BAQFRAM001211460652	BlondedAquitaine	Taurus	M	NA	NA
BAQFRAM001295135021	BAQFRAM001295135021	BlondedAquitaine	Taurus	M	NA	NA
BAQFRAM001448109900	BAQFRAM001448109900	BlondedAquitaine	Taurus	M	NA	NA
BAQFRAM002424440629	BAQFRAM002424440629	BlondedAquitaine	Taurus	M	NA	NA
BAQFRAM002490016068	BAQFRAM002490016068	BlondedAquitaine	Taurus	M	NA	NA
BAQFRAM003298018501	BAQFRAM003298018501	BlondedAquitaine	Taurus	M	NA	NA
BAQFRAM003298048404	BAQFRAM003298048404	BlondedAquitaine	Taurus	M	NA	NA
BAQFRAM004006038165	BAQFRAM004006038165	BlondedAquitaine	Taurus	M	NA	NA
BAQFRAM004095013351	BAQFRAM004095013351	BlondedAquitaine	Taurus	M	NA	NA
BAQFRAM004145001826	BAQFRAM004145001826	BlondedAquitaine	Taurus	M	NA	NA
BAQFRAM004429572320	BAQFRAM004429572320	BlondedAquitaine	Taurus	M	NA	NA
BAQFRAM004642162440	BAQFRAM004642162440	BlondedAquitaine	Taurus	M	NA	NA
BAQFRAM004702301B13	BAQFRAM004702301B13	BlondedAquitaine	Taurus	M	NA	NA
BAQFRAM004702301V06	BAQFRAM004702301V06	BlondedAquitaine	Taurus	M	NA	NA
BAQFRAM004715717C01	BAQFRAM004715717C01	BlondedAquitaine	Taurus	M	NA	NA
BAQFRAM004725002157	BAQFRAM004725002157	BlondedAquitaine	Taurus	M	NA	NA
BAQFRAM004770131060	BAQFRAM004770131060	BlondedAquitaine	Taurus	M	NA	NA
BAQFRAM004773001679	BAQFRAM004773001679	BlondedAquitaine	Taurus	M	NA	NA
BAQFRAM004776004345	BAQFRAM004776004345	BlondedAquitaine	Taurus	M	NA	NA
BAQFRAM004780010937	BAQFRAM004780010937	BlondedAquitaine	Taurus	M	NA	NA
BAQFRAM004783010332	BAQFRAM004783010332	BlondedAquitaine	Taurus	M	NA	NA
BAQFRAM006464044144	BAQFRAM006464044144	BlondedAquitaine	Taurus	M	NA	NA
BAQFRAM006464104162	BAQFRAM006464104162	BlondedAquitaine	Taurus	M	NA	NA
BAQFRAM006464123029	BAQFRAM006464123029	BlondedAquitaine	Taurus	M	NA	NA
BAQFRAM006464133511	BAQFRAM006464133511	BlondedAquitaine	Taurus	M	NA	NA
BAQFRAM006464142534	BAQFRAM006464142534	BlondedAquitaine	Taurus	M	NA	NA
BAQFRAM006476015871	BAQFRAM006476015871	BlondedAquitaine	Taurus	M	NA	NA
BAQFRAM006482016243	BAQFRAM006482016243	BlondedAquitaine	Taurus	M	NA	NA
BAQFRAM006487015710	BAQFRAM006487015710	BlondedAquitaine	Taurus	M	NA	NA
BAQFRAM006490016449	BAQFRAM006490016449	BlondedAquitaine	Taurus	M	NA	NA
BAQFRAM006506650861	BAQFRAM006506650861	BlondedAquitaine	Taurus	M	NA	NA
BAQFRAM008121251511	BAQFRAM008121251511	BlondedAquitaine	Taurus	M	NA	NA
BAQFRAM008235077612	BAQFRAM008235077612	BlondedAquitaine	Taurus	M	NA	NA
BAQFRAM008235448906	BAQFRAM008235448906	BlondedAquitaine	Taurus	M	NA	NA
BAQFRAM008284130516	BAQFRAM008284130516	BlondedAquitaine	Taurus	M	NA	NA
BBLIRLF212972880257	BBLIRLF212972880257	BelgianBlueLimousin	Taurus	F	SAMN13389915	PRJNA591817
BBRCANM000001098046	BBRCANM000001098046	Crossbreed	Taurus	M	SAMN02843115	PRJNA176557
BBRCANM000001100016	BBRCANM000001100016	Crossbreed	Taurus	M	SAMN02843116	PRJNA176557
BBRCANM000001111526	BBRCANM000001111526	Crossbreed	Taurus	M	SAMN02843117	PRJNA176557
BBRCANM000001113008	BBRCANM000001113008	Crossbreed	Taurus	M	SAMN02843118	PRJNA176557
BBRCANM000001115559	BBRCANM000001115559	Crossbreed	Taurus	M	SAMN02843119	PRJNA176557
BBRCANM000001116394	BBRCANM000001116394	Crossbreed	Taurus	M	SAMN02842697	PRJNA176557
BBRCANM000001116624	BBRCANM000001116624	Crossbreed	Taurus	M	SAMN02843146	PRJNA176557
BBRCANM000001120939	BBRCANM000001120939	Crossbreed	Taurus	M	SAMN02842713	PRJNA176557
BBRCANM000001122240	BBRCANM000001122240	Crossbreed	Taurus	M	SAMN02843104	PRJNA176557
BBRCANM000001122453	BBRCANM000001122453	Crossbreed	Taurus	M	SAMN02841104	PRJNA176557
BBRCANM000001122554	BBRCANM000001122554	Crossbreed	Taurus	M	SAMN02843105	PRJNA176557
BBRCANM000001124865	BBRCANM000001124865	Crossbreed	Taurus	M	SAMN02842698	PRJNA176557
BBRCANM000001202878	BBRCANM000001202878	Crossbreed	Taurus	M	SAMN02842699	PRJNA176557
BBRCANM000001207149	BBRCANM000001207149	Crossbreed	Taurus	M	SAMN02843106	PRJNA176557
BBRCANM000001208601	BBRCANM000001208601	Composite	Taurus	M	SAMN02842703	PRJNA176557
BBRCANM000001209142	BBRCANM000001209142	Crossbreed	Taurus	M	SAMN02843107	PRJNA176557
BBUNKRM2213	BBUNKRM2213	BelgiumBlue	Taurus	U	SAMEA5415491	PRJEB18113
BENETHF000380050482	BENETHF000380050482	Benishangul	other	F	NA	NA
BENETHF000390050483	BENETHF000390050483	Benishangul	other	F	NA	NA
BENETHM000330050481	BENETHM000330050481	Benishangul	other	M	NA	NA
BERBELM000000002219	BERBELM000000002219	BelgianRedWhiteCampine	Taurus	M	NA	NA
BERBELM000000007607	BERBELM000000007607	BelgianRedWhiteCampine	Taurus	M	NA	NA
BERBELM000113852435	BERBELM000113852435	BelgianRedWhiteCampine	Taurus	M	NA	NA
BERBELM000213375772	BERBELM000213375772	BelgianRedWhiteCampine	Taurus	M	NA	NA
BERBELM000213608971	BERBELM000213608971	BelgianRedWhiteCampine	Taurus	M	NA	NA
BERBELM000413156860	BERBELM000413156860	BelgianRedWhiteCampine	Taurus	M	NA	NA
BERBELM000413375706	BERBELM000413375706	BelgianRedWhiteCampine	Taurus	M	NA	NA
BERBELM000713156864	BERBELM000713156864	BelgianRedWhiteCampine	Taurus	M	NA	NA
BERBELM000813153115	BERBELM000813153115	BelgianRedWhiteCampine	Taurus	M	NA	NA
BERBELM000813919859	BERBELM000813919859	BelgianRedWhiteCampine	Taurus	M	NA	NA
BMAUSAM00000C841270	BMAUSAM00000C841270	Beefmaster	TaurusXIndicus	M	NA	NA
BMAUSAM00000C907807	BMAUSAM00000C907807	Beefmaster	TaurusXIndicus	M	NA	NA
BMAUSAM00000C919125	BMAUSAM00000C919125	Beefmaster	TaurusXIndicus	M	NA	NA
BMAUSAM00000C930530	BMAUSAM00000C930530	Beefmaster	TaurusXIndicus	M	NA	NA
BMAUSAM00000C931489	BMAUSAM00000C931489	Beefmaster	TaurusXIndicus	M	NA	NA
BMAUSAM00000C954708	BMAUSAM00000C954708	Beefmaster	TaurusXIndicus	M	NA	NA
BMAUSAM00000C955210	BMAUSAM00000C955210	Beefmaster	TaurusXIndicus	M	NA	NA
BMAUSAM00000C955655	BMAUSAM00000C955655	Beefmaster	TaurusXIndicus	M	NA	NA
BMAUSAM00000C977252	BMAUSAM00000C977252	Beefmaster	TaurusXIndicus	M	NA	NA
BMAUSAM00000C988569	BMAUSAM00000C988569	Beefmaster	TaurusXIndicus	M	NA	NA
BOHSWEF458	BOHSWEF458	Bohuskulla	Taurus	F	NA	NA
BOHSWEF463	BOHSWEF463	Bohuskulla	Taurus	F	NA	NA
BOHSWEM453	BOHSWEM453	Bohuskulla	Taurus	M	NA	NA
BORAUSM000000VBADAM	BORAUSM000000VBADAM	Boran	TaurusXIndicus	M	NA	NA
BORKENX000000000130	BORKENX000000000130	Boran	TaurusXIndicus	U	SRS1468771	PRJNA312138
BORKENX000000000168	BORKENX000000000168	Boran	TaurusXIndicus	U	SRS1468770	PRJNA312138
BORKENX000000000261	BORKENX000000000261	Boran	TaurusXIndicus	U	SRS1335347	PRJNA312138
BORKENX000000000375	BORKENX000000000375	Boran	TaurusXIndicus	U	SRS1338703	PRJNA312138
BORKENX000000000392	BORKENX000000000392	Boran	TaurusXIndicus	U	SRS1429391	PRJNA312138
BORKENX000000000439	BORKENX000000000439	Boran	TaurusXIndicus	U	SRS1346805	PRJNA312138
BORKENX000000000467	BORKENX000000000467	Boran	TaurusXIndicus	U	SRS1429491	PRJNA312138
BORKENX000000000563	BORKENX000000000563	Boran	TaurusXIndicus	U	SRS1437860	PRJNA312138
BORKENX000000000587	BORKENX000000000587	Boran	TaurusXIndicus	U	SRS1727978	PRJNA312138
BORKENX000000000672	BORKENX000000000672	Boran	TaurusXIndicus	U	SRS1468768	PRJNA312138
BRAAUSF0000000NEOMI	BRAAUSF0000000NEOMI	Brahman	Indicus	F	NA	NA
BRAAUSM0000000L3197	BRAAUSM0000000L3197	Brahman	Indicus	M	NA	NA
BRAAUSM000000384176	BRAAUSM000000384176	Brahman	Indicus	M	SAMN08435279	PRJNA432125
BRAAUSM000000384177	BRAAUSM000000384177	Brahman	Indicus	M	SAMN08435280	PRJNA432125
BRAAUSM000000384178	BRAAUSM000000384178	Brahman	Indicus	M	SAMN08435281	PRJNA432125
BRAAUSM000000384179	BRAAUSM000000384179	Brahman	Indicus	M	SAMN08435282	PRJNA432125
BRAAUSM000000384180	BRAAUSM000000384180	Brahman	Indicus	M	SAMN08435324	PRJNA432125
BRAAUSM000000391751	BRAAUSM000000391751	Brahman	Indicus	M	SAMN08435283	PRJNA432125
BRAAUSM000000391752	BRAAUSM000000391752	Brahman	Indicus	M	SAMN08435284	PRJNA432125
BRAAUSM000000391753	BRAAUSM000000391753	Brahman	Indicus	M	SAMN08435285	PRJNA432125
BRAAUSM000000391754	BRAAUSM000000391754	Brahman	Indicus	M	NA	NA
BRAAUSM000000391755	BRAAUSM000000391755	Brahman	Indicus	M	SAMN08435286	PRJNA432125
BRAAUSM000000391757	BRAAUSM000000391757	Brahman	Indicus	M	NA	NA
BRAAUSM000000391758	BRAAUSM000000391758	Brahman	Indicus	M	SAMN08435287	PRJNA432125
BRAAUSM000000391759	BRAAUSM000000391759	Brahman	Indicus	M	SAMN08435288	PRJNA432125
BRAAUSM000000391761	BRAAUSM000000391761	Brahman	Indicus	M	SAMN08435289	PRJNA432125
BRAAUSM000000391762	BRAAUSM000000391762	Brahman	Indicus	M	NA	NA
BRAAUSM000000391763	BRAAUSM000000391763	Brahman	Indicus	M	SAMN08435290	PRJNA432125
BRAAUSM000000391764	BRAAUSM000000391764	Brahman	Indicus	M	NA	NA
BRAAUSM000000391765	BRAAUSM000000391765	Brahman	Indicus	M	NA	NA
BRAAUSM000000391766	BRAAUSM000000391766	Brahman	Indicus	M	NA	NA
BRAAUSM000000391768	BRAAUSM000000391768	Brahman	Indicus	M	NA	NA
BRAAUSM000000391771	BRAAUSM000000391771	Brahman	Indicus	M	NA	NA
BRAAUSM000000391772	BRAAUSM000000391772	Brahman	Indicus	M	NA	NA
BRAAUSM000000391774	BRAAUSM000000391774	Brahman	Indicus	M	SAMN08435291	PRJNA432125
BRAAUSM000000391776	BRAAUSM000000391776	Brahman	Indicus	M	NA	NA
BRAAUSM000000391778	BRAAUSM000000391778	Brahman	Indicus	M	NA	NA
BRAAUSM000000391779	BRAAUSM000000391779	Brahman	Indicus	M	NA	NA
BRAAUSM000000391780	BRAAUSM000000391780	Brahman	Indicus	M	NA	NA
BRAAUSM000000391781	BRAAUSM000000391781	Brahman	Indicus	M	NA	NA
BRAAUSM000000391782	BRAAUSM000000391782	Brahman	Indicus	M	SAMN08435292	PRJNA432125
BRAAUSM000000391784	BRAAUSM000000391784	Brahman	Indicus	M	NA	NA
BRAAUSM000000391785	BRAAUSM000000391785	Brahman	Indicus	M	NA	NA
BRAAUSM000000391787	BRAAUSM000000391787	Brahman	Indicus	M	NA	NA
BRAAUSM000000391789	BRAAUSM000000391789	Brahman	Indicus	M	NA	NA
BRAAUSM000000391790	BRAAUSM000000391790	Brahman	Indicus	M	SAMN08435293	PRJNA432125
BRAAUSM000000391791	BRAAUSM000000391791	Brahman	Indicus	M	NA	NA
BRAAUSM000000391792	BRAAUSM000000391792	Brahman	Indicus	M	NA	NA
BRAAUSM000000391796	BRAAUSM000000391796	Brahman	Indicus	M	NA	NA
BRAAUSM000000391797	BRAAUSM000000391797	Brahman	Indicus	M	NA	NA
BRAAUSM000000391799	BRAAUSM000000391799	Brahman	Indicus	M	NA	NA
BRAAUSM000000391802	BRAAUSM000000391802	Brahman	Indicus	M	NA	NA
BRAAUSM000000391803	BRAAUSM000000391803	Brahman	Indicus	M	SAMN08435295	PRJNA432125
BRAAUSM000000391805	BRAAUSM000000391805	Brahman	Indicus	M	SAMN08435296	PRJNA432125
BRAAUSM000000391806	BRAAUSM000000391806	Brahman	Indicus	M	NA	NA
BRAAUSM000000391808	BRAAUSM000000391808	Brahman	Indicus	M	NA	NA
BRAAUSM000000391811	BRAAUSM000000391811	Brahman	Indicus	M	NA	NA
BRAAUSM000000391813	BRAAUSM000000391813	Brahman	Indicus	M	NA	NA
BRAAUSM000000391814	BRAAUSM000000391814	Brahman	Indicus	M	SAMN08435297	PRJNA432125
BRAAUSM000000391815	BRAAUSM000000391815	Brahman	Indicus	M	SAMN08435298	PRJNA432125
BRAAUSM000000391816	BRAAUSM000000391816	Brahman	Indicus	M	NA	NA
BRAAUSM000000391817	BRAAUSM000000391817	Brahman	Indicus	M	NA	NA
BRAAUSM000000391820	BRAAUSM000000391820	Brahman	Indicus	M	NA	NA
BRAAUSM000000391821	BRAAUSM000000391821	Brahman	Indicus	M	NA	NA
BRAAUSM000000391825	BRAAUSM000000391825	Brahman	Indicus	M	NA	NA
BRAAUSM000000391826	BRAAUSM000000391826	Brahman	Indicus	M	NA	NA
BRAAUSM000000391828	BRAAUSM000000391828	Brahman	Indicus	M	SAMN08435299	PRJNA432125
BRAAUSM000000391829	BRAAUSM000000391829	Brahman	Indicus	M	NA	NA
BRAAUSM000000391830	BRAAUSM000000391830	Brahman	Indicus	M	NA	NA
BRAAUSM000000391832	BRAAUSM000000391832	Brahman	Indicus	M	SAMN08435300	PRJNA432125
BRAAUSM000000391837	BRAAUSM000000391837	Brahman	Indicus	M	NA	NA
BRAAUSM000000391841	BRAAUSM000000391841	Brahman	Indicus	M	SAMN08435301	PRJNA432125
BRAAUSM000000391843	BRAAUSM000000391843	Brahman	Indicus	M	NA	NA
BRAAUSM000000391846	BRAAUSM000000391846	Brahman	Indicus	M	NA	NA
BRAAUSM000000391849	BRAAUSM000000391849	Brahman	Indicus	M	NA	NA
BRAAUSM000000391850	BRAAUSM000000391850	Brahman	Indicus	M	SAMN08435302	PRJNA432125
BRAAUSM000000391851	BRAAUSM000000391851	Brahman	Indicus	M	NA	NA
BRAAUSM000000391853	BRAAUSM000000391853	Brahman	Indicus	M	NA	NA
BRAAUSM000000391854	BRAAUSM000000391854	Brahman	Indicus	M	NA	NA
BRAAUSM000000391855	BRAAUSM000000391855	Brahman	Indicus	M	NA	NA
BRAAUSM000000391856	BRAAUSM000000391856	Brahman	Indicus	M	NA	NA
BRAAUSM000000391858	BRAAUSM000000391858	Brahman	Indicus	M	NA	NA
BRAAUSM000000391862	BRAAUSM000000391862	Brahman	Indicus	M	NA	NA
BRAAUSM000000391863	BRAAUSM000000391863	Brahman	Indicus	M	NA	NA
BRAAUSM000000391865	BRAAUSM000000391865	Brahman	Indicus	M	SAMN08435303	PRJNA432125
BRAAUSM000000391867	BRAAUSM000000391867	Brahman	Indicus	M	SAMN08435304	PRJNA432125
BRAAUSM000000391869	BRAAUSM000000391869	Brahman	Indicus	M	NA	NA
BRAAUSM000000391871	BRAAUSM000000391871	Brahman	Indicus	M	NA	NA
BRAAUSM000000391872	BRAAUSM000000391872	Brahman	Indicus	M	NA	NA
BRAAUSM000000391873	BRAAUSM000000391873	Brahman	Indicus	M	NA	NA
BRAAUSM000000391875	BRAAUSM000000391875	Brahman	Indicus	M	NA	NA
BRAAUSM000000391879	BRAAUSM000000391879	Brahman	Indicus	M	NA	NA
BRAAUSM000000391882	BRAAUSM000000391882	Brahman	Indicus	M	NA	NA
BRAAUSM000000391887	BRAAUSM000000391887	Brahman	Indicus	M	SAMN08435305	PRJNA432125
BRAAUSM000000391888	BRAAUSM000000391888	Brahman	Indicus	M	SAMN08435306	PRJNA432125
BRAAUSM000000391889	BRAAUSM000000391889	Brahman	Indicus	M	SAMN08435307	PRJNA432125
BRAAUSM000000391891	BRAAUSM000000391891	Brahman	Indicus	M	NA	NA
BRAAUSM000000391893	BRAAUSM000000391893	Brahman	Indicus	M	NA	NA
BRAAUSM000000391896	BRAAUSM000000391896	Brahman	Indicus	M	NA	NA
BRAAUSM000000391897	BRAAUSM000000391897	Brahman	Indicus	M	NA	NA
BRAAUSM000000391900	BRAAUSM000000391900	Brahman	Indicus	M	NA	NA
BRAAUSM000000391903	BRAAUSM000000391903	Brahman	Indicus	M	SAMN08435308	PRJNA432125
BRAAUSM000000391905	BRAAUSM000000391905	Brahman	Indicus	M	NA	NA
BRAAUSM000000391906	BRAAUSM000000391906	Brahman	Indicus	M	NA	NA
BRAAUSM000000391907	BRAAUSM000000391907	Brahman	Indicus	M	NA	NA
BRAAUSM000000391908	BRAAUSM000000391908	Brahman	Indicus	M	NA	NA
BRAAUSM000000391909	BRAAUSM000000391909	Brahman	Indicus	M	NA	NA
BRAAUSM000000391911	BRAAUSM000000391911	Brahman	Indicus	M	NA	NA
BRAAUSM000000391912	BRAAUSM000000391912	Brahman	Indicus	M	SAMN08435310	PRJNA432125
BRAAUSM000000391913	BRAAUSM000000391913	Brahman	Indicus	M	NA	NA
BRAAUSM000000391914	BRAAUSM000000391914	Brahman	Indicus	M	NA	NA
BRAAUSM000000391917	BRAAUSM000000391917	Brahman	Indicus	M	SAMN08435311	PRJNA432125
BRAAUSM000000391918	BRAAUSM000000391918	Brahman	Indicus	M	NA	NA
BRAAUSM000000391919	BRAAUSM000000391919	Brahman	Indicus	M	NA	NA
BRAAUSM000000391920	BRAAUSM000000391920	Brahman	Indicus	M	NA	NA
BRAAUSM000000391921	BRAAUSM000000391921	Brahman	Indicus	M	NA	NA
BRAAUSM000000391922	BRAAUSM000000391922	Brahman	Indicus	M	SAMN08435312	PRJNA432125
BRAAUSM000000391923	BRAAUSM000000391923	Brahman	Indicus	M	SAMN08435313	PRJNA432125
BRAAUSM000000391924	BRAAUSM000000391924	Brahman	Indicus	M	NA	NA
BRAAUSM000000391925	BRAAUSM000000391925	Brahman	Indicus	M	SAMN08435314	PRJNA432125
BRAAUSM000000391927	BRAAUSM000000391927	Brahman	Indicus	M	NA	NA
BRAAUSM000000391928	BRAAUSM000000391928	Brahman	Indicus	M	NA	NA
BRAAUSM000000391929	BRAAUSM000000391929	Brahman	Indicus	M	NA	NA
BRAAUSM000000391930	BRAAUSM000000391930	Brahman	Indicus	M	NA	NA
BRAAUSM000000391931	BRAAUSM000000391931	Brahman	Indicus	M	NA	NA
BRAAUSM000000391932	BRAAUSM000000391932	Brahman	Indicus	M	SAMN08435315	PRJNA432125
BRAAUSM000000391933	BRAAUSM000000391933	Brahman	Indicus	M	SAMN08435316	PRJNA432125
BRAAUSM000000391936	BRAAUSM000000391936	Brahman	Indicus	M	NA	NA
BRAAUSM000000391938	BRAAUSM000000391938	Brahman	Indicus	M	NA	NA
BRAAUSM000000391940	BRAAUSM000000391940	Brahman	Indicus	M	SAMN08435317	PRJNA432125
BRAAUSM000000391944	BRAAUSM000000391944	Brahman	Indicus	M	NA	NA
BRAAUSM000000391945	BRAAUSM000000391945	Brahman	Indicus	M	NA	NA
BRAAUSM000000391946	BRAAUSM000000391946	Brahman	Indicus	M	NA	NA
BRAAUSM000000391947	BRAAUSM000000391947	Brahman	Indicus	M	NA	NA
BRAAUSM000000391948	BRAAUSM000000391948	Brahman	Indicus	M	NA	NA
BRAAUSM000000391949	BRAAUSM000000391949	Brahman	Indicus	M	SAMN08435318	PRJNA432125
BRAAUSM000000391951	BRAAUSM000000391951	Brahman	Indicus	M	SAMN08435319	PRJNA432125
BRAAUSM000000391952	BRAAUSM000000391952	Brahman	Indicus	M	NA	NA
BRAAUSM000000391953	BRAAUSM000000391953	Brahman	Indicus	M	NA	NA
BRAAUSM000000391955	BRAAUSM000000391955	Brahman	Indicus	M	SAMN08435320	PRJNA432125
BRAAUSM000000391956	BRAAUSM000000391956	Brahman	Indicus	M	NA	NA
BRAAUSM000000391957	BRAAUSM000000391957	Brahman	Indicus	M	NA	NA
BRAAUSM000000391961	BRAAUSM000000391961	Brahman	Indicus	M	SAMN08435321	PRJNA432125
BRAAUSM000000391962	BRAAUSM000000391962	Brahman	Indicus	M	NA	NA
BRAAUSM000000391963	BRAAUSM000000391963	Brahman	Indicus	M	NA	NA
BRAAUSM000000391964	BRAAUSM000000391964	Brahman	Indicus	M	NA	NA
BRAAUSM000000391965	BRAAUSM000000391965	Brahman	Indicus	M	SAMN08435322	PRJNA432125
BRAAUSM000000391966	BRAAUSM000000391966	Brahman	Indicus	M	NA	NA
BRAAUSM000000391967	BRAAUSM000000391967	Brahman	Indicus	M	SAMN08435323	PRJNA432125
BRAAUSM000000533406	BRAAUSM000000533406	Brahman	Indicus	M	SAMN08435326	PRJNA432125
BRAAUSM000000533407	BRAAUSM000000533407	Brahman	Indicus	M	SAMN08435327	PRJNA432125
BRAAUSM00000WBMATER	BRAAUSM00000WBMATER	Brahman	Indicus	M	NA	NA
BRAAUSM000LYNDHURST	BRAAUSM000LYNDHURST	Brahman	Indicus	M	NA	NA
BRAAUSM00NEOMIFETUS	BRAAUSM00NEOMIFETUS	Brahman	Indicus	M	NA	NA
BRDBELM000032825600	BRDBELM000032825600	WestVlaamsRood	Taurus	M	NA	NA
BRDBELM000110719355	BRDBELM000110719355	WestVlaamsRood	Taurus	M	NA	NA
BRDBELM000132999934	BRDBELM000132999934	WestVlaamsRood	Taurus	M	NA	NA
BRDBELM000233655364	BRDBELM000233655364	WestVlaamsRood	Taurus	M	NA	NA
BRDBELM000333379288	BRDBELM000333379288	WestVlaamsRood	Taurus	M	NA	NA
BRDBELM000410627393	BRDBELM000410627393	WestVlaamsRood	Taurus	M	NA	NA
BRDBELM000439655709	BRDBELM000439655709	WestVlaamsRood	Taurus	M	NA	NA
BRDBELM000511085959	BRDBELM000511085959	WestVlaamsRood	Taurus	M	NA	NA
BRDBELM000632608950	BRDBELM000632608950	WestVlaamsRood	Taurus	M	NA	NA
BRDBELM000710627383	BRDBELM000710627383	WestVlaamsRood	Taurus	M	NA	NA
BRDBELM000833655375	BRDBELM000833655375	WestVlaamsRood	Taurus	M	NA	NA
BRMAUSM00TTS973273M	BRMAUSM00TTS973273M	Brahman	Indicus	M	NA	NA
BRMAUSMCRCI0000S003	BRMAUSMCRCI0000S003	Brahman	Indicus	M	NA	NA
BRMAUSMCRCI0000S006	BRMAUSMCRCI0000S006	Brahman	Indicus	M	NA	NA
BRMAUSMCRCI0000S007	BRMAUSMCRCI0000S007	Brahman	Indicus	M	NA	NA
BRMAUSMCRCI0000S064	BRMAUSMCRCI0000S064	Brahman	Indicus	M	NA	NA
BRMAUSMCRCI0000S066	BRMAUSMCRCI0000S066	Brahman	Indicus	M	NA	NA
BRMAUSMCRCI0000S103	BRMAUSMCRCI0000S103	Brahman	Indicus	M	NA	NA
BRMAUSMCRCI0000S109	BRMAUSMCRCI0000S109	Brahman	Indicus	M	NA	NA
BRMAUSMCRCI0000S200	BRMAUSMCRCI0000S200	Brahman	Indicus	M	NA	NA
BRMAUSMCRCI0000S204	BRMAUSMCRCI0000S204	Brahman	Indicus	M	NA	NA
BRMAUSMCRCI0000S205	BRMAUSMCRCI0000S205	Brahman	Indicus	M	NA	NA
BRMAUSMCRCI0000S210	BRMAUSMCRCI0000S210	Brahman	Indicus	M	NA	NA
BRMAUSMCRCI0000S213	BRMAUSMCRCI0000S213	Brahman	Indicus	M	NA	NA
BRMAUSMCRCI0000S219	BRMAUSMCRCI0000S219	Brahman	Indicus	M	NA	NA
BRMAUSMCRCI0000S385	BRMAUSMCRCI0000S385	Brahman	Indicus	M	NA	NA
BRMAUSMCRCI0000S386	BRMAUSMCRCI0000S386	Brahman	Indicus	M	NA	NA
BRMAUSMCRCII5501016	BRMAUSMCRCII5501016	Brahman	Indicus	M	NA	NA
BRMAUSMCRCII5501031	BRMAUSMCRCII5501031	Brahman	Indicus	M	NA	NA
BRMAUSMCRCII5501032	BRMAUSMCRCII5501032	Brahman	Indicus	M	NA	NA
BRMAUSMCRCII5501033	BRMAUSMCRCII5501033	Brahman	Indicus	M	NA	NA
BRMAUSMCRCII5501034	BRMAUSMCRCII5501034	Brahman	Indicus	M	NA	NA
BRMAUSMCRCII5501036	BRMAUSMCRCII5501036	Brahman	Indicus	M	NA	NA
BRMAUSMCRCII5501037	BRMAUSMCRCII5501037	Brahman	Indicus	M	NA	NA
BRMAUSMCRCII5501039	BRMAUSMCRCII5501039	Brahman	Indicus	M	NA	NA
BRMAUSMCRCII5501040	BRMAUSMCRCII5501040	Brahman	Indicus	M	NA	NA
BRMAUSMCRCII5501041	BRMAUSMCRCII5501041	Brahman	Indicus	M	NA	NA
BRMAUSMCRCII5501048	BRMAUSMCRCII5501048	Brahman	Indicus	M	NA	NA
BRMAUSMCRCII5501050	BRMAUSMCRCII5501050	Brahman	Indicus	M	NA	NA
BRMAUSMCRCII5501052	BRMAUSMCRCII5501052	Brahman	Indicus	M	NA	NA
BRMAUSMCRCII5501054	BRMAUSMCRCII5501054	Brahman	Indicus	M	NA	NA
BRMAUSMCRCII5502081	BRMAUSMCRCII5502081	Brahman	Indicus	M	NA	NA
BRMAUSMCRCII5502092	BRMAUSMCRCII5502092	Brahman	Indicus	M	NA	NA
BRMAUSUCRC000021090	BRMAUSUCRC000021090	Brahman	Indicus	U	NA	NA
BRMAUSUCRC000030452	BRMAUSUCRC000030452	Brahman	Indicus	U	NA	NA
BRMAUSUCRC000050216	BRMAUSUCRC000050216	Brahman	Indicus	U	NA	NA
BRMAUSUCRC00008T098	BRMAUSUCRC00008T098	Brahman	Indicus	U	NA	NA
BRMAUSUFAI000001998	BRMAUSUFAI000001998	Brahman	Indicus	U	NA	NA
BRMAUSUFAI000003113	BRMAUSUFAI000003113	Brahman	Indicus	U	NA	NA
BRMAUSUKEN000000975	BRMAUSUKEN000000975	Brahman	Indicus	U	NA	NA
BRMAUSUKEN000001024	BRMAUSUKEN000001024	Brahman	Indicus	U	NA	NA
BRMAUSUKEN000001104	BRMAUSUKEN000001104	Brahman	Indicus	U	NA	NA
BRMAUSUKEN000004711	BRMAUSUKEN000004711	Brahman	Indicus	U	NA	NA
BRMAUSUPON000073936	BRMAUSUPON000073936	Brahman	Indicus	U	NA	NA
BRMAUSUTAR000005610	BRMAUSUTAR000005610	Brahman	Indicus	U	NA	NA
BRMUSAM00000B293259	BRMUSAM00000B293259	Brahman	Indicus	M	NA	NA
BRMUSAM00000B358568	BRMUSAM00000B358568	Brahman	Indicus	M	SAMN05788490	PRJNA343262
BRMUSAM00000B378475	BRMUSAM00000B378475	Brahman	Indicus	M	SAMN05788495	PRJNA343262
BRMUSAM00000B669048	BRMUSAM00000B669048	Brahman	Indicus	M	NA	NA
BRMUSAM00000B694590	BRMUSAM00000B694590	Brahman	Indicus	M	SAMN05788496	PRJNA343262
BRMUSAM00000B743695	BRMUSAM00000B743695	Brahman	Indicus	M	NA	NA
BRRNLDM000237192060	NL237192060	DeepRedCattle	Taurus	M	NA	NA
BSHAUSM0000000HTM15	BSHAUSM0000000HTM15	BeefShorthorn	Taurus	M	NA	NA
BSHAUSM000000AGFJ87	BSHAUSM000000AGFJ87	BeefShorthorn	Taurus	M	NA	NA
BSHAUSM000000GEAU21	BSHAUSM000000GEAU21	BeefShorthorn	Taurus	M	NA	NA
BSHAUSM00000AGFG105	BSHAUSM00000AGFG105	BeefShorthorn	Taurus	M	NA	NA
BSHAUSM00000GLSM213	BSHAUSM00000GLSM213	BeefShorthorn	Taurus	M	NA	NA
BSHAUSM000090-05909	BSHAUSM000090-05909	BeefShorthorn	Taurus	M	NA	NA
BSHAUSM000091-05852	BSHAUSM000091-05852	BeefShorthorn	Taurus	M	NA	NA
BSHAUSM0000BDBP0609	BSHAUSM0000BDBP0609	BeefShorthorn	Taurus	M	NA	NA
BSHUNKFRM904	BSHUNKFRM904	Shorthorn	Taurus	F	SAMEA4644752	PRJEB18113
BSHUSAM000003309122	BSHUSAM000003309122	Shorthorn	Taurus	M	NA	NA
BSHUSAM000003411494	BSHUSAM000003411494	Shorthorn	Taurus	M	NA	NA
BSHUSAM000003723191	BSHUSAM000003723191	Shorthorn	Taurus	M	SAMN13655868	PRJNA343262
BSHUSAM000003765085	BSHUSAM000003765085	Shorthorn	Taurus	M	SAMN13655877	PRJNA343262
BSHUSAM000003776038	BSHUSAM000003776038	Shorthorn	Taurus	M	SAMN13655874	PRJNA343262
BSHUSAM000003849877	BSHUSAM000003849877	Shorthorn	Taurus	M	NA	NA
BSHUSAM000003854677	BSHUSAM000003854677	Shorthorn	Taurus	M	SAMN13655884	PRJNA343262
BSHUSAM000003866790	BSHUSAM000003866790	Shorthorn	Taurus	M	SAMN13655869	PRJNA343262
BSHUSAM000003870174	BSHUSAM000003870174	Shorthorn	Taurus	M	SAMN13655872	PRJNA343262
BSHUSAM000003874207	BSHUSAM000003874207	Shorthorn	Taurus	M	SAMN13655871	PRJNA343262
BSHUSAM000003885372	BSHUSAM000003885372	Shorthorn	Taurus	M	SAMN13655870	PRJNA343262
BSHUSAM000003934578	BSHUSAM000003934578	Shorthorn	Taurus	M	SAMN13655885	PRJNA343262
BSHUSAM000003976595	BSHUSAM000003976595	Shorthorn	Taurus	M	SAMN13655881	PRJNA343262
BSHUSAM000003985389	BSHUSAM000003985389	Shorthorn	Taurus	M	SAMN13655883	PRJNA343262
BSHUSAM000003993526	BSHUSAM000003993526	Shorthorn	Taurus	M	SAMN13655875	PRJNA343262
BSHUSAM000004005984	BSHUSAM000004005984	Shorthorn	Taurus	M	SAMN13655879	PRJNA343262
BSHUSAM000004023444	BSHUSAM000004023444	Shorthorn	Taurus	M	SAMN13655866	PRJNA343262
BSHUSAM000004077120	BSHUSAM000004077120	Shorthorn	Taurus	M	SAMN13655882	PRJNA343262
BSHUSAM000004081869	BSHUSAM000004081869	Shorthorn	Taurus	M	SAMN13655878	PRJNA343262
BSHUSAM000004099774	BSHUSAM000004099774	Shorthorn	Taurus	M	SAMN13655873	PRJNA343262
BSHUSAM000004113971	BSHUSAM000004113971	Shorthorn	Taurus	M	SAMN13655880	PRJNA343262
BSHUSAM000004144656	BSHUSAM000004144656	Shorthorn	Taurus	M	SAMN13655867	PRJNA343262
BSWAUTM000077152128	BSWAUTM000077152128	OriginalBraunvieh	Taurus	M	SAMEA6272082	PRJEB28191
BSWAUTM000217825118	BSWAUTM000217825118	OriginalBraunvieh	Taurus	M	SAMEA6272083	PRJEB28191
BSWAUTM000336344707	BSWAUTM000336344707	OriginalBraunvieh	Taurus	M	SAMEA6272084	PRJEB28191
BSWCHEF119999996545	BSWCHEF119999996545	BrownSwiss	Taurus	F	SAMEA4644757	PRJEB18113
BSWCHEF120030437958	BSWCHEF120030437958	BrownSwiss	Taurus	F	SAMEA4644727	PRJEB18113
BSWCHEF120039881325	BSWCHEF120039881325	BrownSwiss	Taurus	F	SAMEA7573539	PRJEB28191
BSWCHEF120043744524	BSWCHEF120043744524	BrownSwiss	Taurus	F	SAMEA32997418	PRJEB18113
BSWCHEF120050280619	BSWCHEF120050280619	BrownSwiss	Taurus	F	SAMEA32981668	PRJEB18113
BSWCHEF120062078570	BSWCHEF120062078570	OriginalBraunvieh	Taurus	F	SAMEA4644734	PRJEB18113
BSWCHEF120066378591	BSWCHEF120066378591	BrownSwiss	Taurus	f	SAMEA5714976	PRJEB18113
BSWCHEF120069106030	BSWCHEF120069106030	BrownSwiss	Taurus	F	SAMEA5415485	PRJEB18113
BSWCHEF120070344995	BSWCHEF120070344995	OriginalBraunvieh	Taurus	F	SAMEA6528890	PRJEB18113
BSWCHEF120071057962	BSWCHEF120071057962	BrownSwiss	Taurus	F	SAMEA6163185	PRJEB28191
BSWCHEF120071978076	BSWCHEF120071978076	BrownSwiss	Taurus	F	SAMEA6163192	PRJEB28191
BSWCHEF120073203022	BSWCHEF120073203022	OriginalBraunvieh	Taurus	F	SAMEA4644764	PRJEB18113
BSWCHEF120075378834	BSWCHEF120075378834	OriginalBraunvieh	Taurus	f	SAMEA5714974	PRJEB18113
BSWCHEF120080761164	BSWCHEF120080761164	BrownSwiss	Taurus	F	SAMEA5159847	PRJEB18113
BSWCHEF120080798870	BSWCHEF120080798870	OriginalBraunvieh	Taurus	F	SAMEA5159886	PRJEB18113
BSWCHEF120082541993	BSWCHEF120082541993	BrownSwiss	Taurus	F	SAMEA4644728	PRJEB18113
BSWCHEF120082542037	BSWCHEF120082542037	BrownSwiss	Taurus	F	SAMEA32982418	PRJEB18113
BSWCHEF120082922099	BSWCHEF120082922099	OriginalBraunvieh	Taurus	F	SAMEA4644749	PRJEB18113
BSWCHEF120085459967	BSWCHEF120085459967	OriginalBraunvieh	Taurus	F	SAMEA6528886	PRJEB18113
BSWCHEF120087773610	BSWCHEF120087773610	BrownSwiss	Taurus	F	SAMEA7573540	PRJEB28191
BSWCHEF120093551554	BSWCHEF120093551554	OriginalBraunvieh	Taurus	F	SAMEA4644750	PRJEB18113
BSWCHEF120094524991	BSWCHEF120094524991	OriginalBraunvieh	Taurus	F	SAMEA6528894	PRJEB18113
BSWCHEF120099188280	BSWCHEF120099188280	BrownSwiss	Taurus	F	SAMEA7573541	PRJEB28191
BSWCHEF120099293342	BSWCHEF120099293342	OriginalBraunvieh	Taurus	F	SAMEA6528892	PRJEB18113
BSWCHEF120099644274	BSWCHEF120099644274	BrownSwiss	Taurus	F	SAMEA4644762	PRJEB18113
BSWCHEF120102052638	BSWCHEF120102052638	BrownSwiss	Taurus	F	SAMEA4644739	PRJEB18113
BSWCHEF120103180316	BSWCHEF120103180316	BrownSwiss	Taurus	F	SAMEA7573542	PRJEB28191
BSWCHEF120104200082	BSWCHEF120104200082	BrownSwiss	Taurus	F	SAMEA4644755	PRJEB18113
BSWCHEF120104805454	BSWCHEF120104805454	BrownSwiss	Taurus	F	SAMEA5415486	PRJEB18113
BSWCHEF120107227826	BSWCHEF120107227826	BrownSwiss	Taurus	F	SAMEA5564716	PRJEB18113
BSWCHEF120108462332	BSWCHEF120108462332	OriginalBraunvieh	Taurus	F	SAMEA5564728	PRJEB18113
BSWCHEF120110871894	BSWCHEF120110871894	BrownSwiss	Taurus	F	SAMEA5415489	PRJEB18113
BSWCHEF120111586193	BSWCHEF120111586193	BrownSwiss	Taurus	F	SAMEA7573543	PRJEB28191
BSWCHEF120112082380	BSWCHEF120112082380	BrownSwiss	Taurus	F	SAMEA7573544	PRJEB28191
BSWCHEF120114550405	BSWCHEF120114550405	BrownSwiss	Taurus	F	SAMEA6163195	PRJEB28191
BSWCHEF120114763546	BSWCHEF120114763546	BrownSwiss	Taurus	F	SAMEA4644763	PRJEB18113
BSWCHEF120116756218	BSWCHEF120116756218	BrownSwiss	Taurus	F	SAMEA7589746	PRJEB28191
BSWCHEF120117514503	BSWCHEF120117514503	BrownSwiss	Taurus	F	SAMEA4644766	PRJEB18113
BSWCHEF120117992790	BSWCHEF120117992790	BrownSwiss	Taurus	F	SAMEA7573545	PRJEB28191
BSWCHEF120118254972	BSWCHEF120118254972	BrownSwiss	Taurus	F	SAMEA6163189	PRJEB28191
BSWCHEF120118511723	BSWCHEF120118511723	BrownSwiss	Taurus	f	SAMEA5714979	PRJEB18113
BSWCHEF120119250553	BSWCHEF120119250553	OriginalBraunvieh	Taurus	F	SAMEA6528889	PRJEB18113
BSWCHEF120119982720	BSWCHEF120119982720	BrownSwiss	Taurus	F	SAMEA4644769	PRJEB18113
BSWCHEF120121047479	BSWCHEF120121047479	BrownSwiss	Taurus	F	SAMEA7573546	PRJEB28191
BSWCHEF120124228035	BSWCHEF120124228035	BrownSwiss	Taurus	F	SAMEA4644754	PRJEB18113
BSWCHEF120124686545	BSWCHEF120124686545	BrownSwiss	Taurus	F	SAMEA5159853	PRJEB18113
BSWCHEF120127240430	BSWCHEF120127240430	BrownSwiss	Taurus	F	SAMEA6163187	PRJEB28191
BSWCHEF120127770401	BSWCHEF120127770401	BrownSwiss	Taurus	F	SAMEA7573547	PRJEB28191
BSWCHEF120130256848	BSWCHEF120130256848	BrownSwiss	Taurus	F	SAMEA6163193	PRJEB28191
BSWCHEF120131073277	BSWCHEF120131073277	BrownSwiss	Taurus	F	SAMEA4644765	PRJEB18113
BSWCHEF120135844668	BSWCHEF120135844668	OriginalBraunvieh	Taurus	F	SAMEA4644768	PRJEB18113
BSWCHEF120135951625	BSWCHEF120135951625	BrownSwiss	Taurus	F	SAMEA7573548	PRJEB28191
BSWCHEF120136261792	BSWCHEF120136261792	BrownSwiss	Taurus	F	SAMEA5415488	PRJEB18113
BSWCHEF120139100746	BSWCHEF120139100746	OriginalBraunvieh	Taurus	F	SAMEA6528891	PRJEB18113
BSWCHEF120145581935	BSWCHEF120145581935	BrownSwiss	Taurus	f	SAMEA5714971	PRJEB18113
BSWCHEF999003050124	BSWCHEF999003050124	OriginalBraunvieh	Taurus	F	SAMEA6528888	PRJEB18113
BSWCHEM110008038300	BSWCHEM110008038300	OriginalBraunvieh	Taurus	M	NA	NA
BSWCHEM110008059145	BSWCHEM110008059145	OriginalBraunvieh	Taurus	M	SAMEA4644741	PRJEB18113
BSWCHEM110021187191	BSWCHEM110021187191	BrownSwiss	Taurus	M	SAMEA4644743	PRJEB18113
BSWCHEM110023148411	BSWCHEM110023148411	BrownSwiss	Taurus	M	NA	NA
BSWCHEM110040047292	BSWCHEM110040047292	OriginalBraunvieh	Taurus	M	NA	NA
BSWCHEM110043090653	BSWCHEM110043090653	OriginalBraunvieh	Taurus	M	NA	NA
BSWCHEM110057253457	BSWCHEM110057253457	OriginalBraunvieh	Taurus	M	NA	NA
BSWCHEM110064090335	BSWCHEM110064090335	BrownSwiss	Taurus	M	SAMEA5159875	PRJEB18113
BSWCHEM110097189518	BSWCHEM110097189518	BrownSwiss	Taurus	M	NA	NA
BSWCHEM110098045882	BSWCHEM110098045882	OriginalBraunvieh	Taurus	M	SAMEA6272085	PRJEB28191
BSWCHEM110098063770	BSWCHEM110098063770	BrownSwiss	Taurus	M	NA	NA
BSWCHEM110098071188	BSWCHEM110098071188	BrownSwiss	Taurus	M	NA	NA
BSWCHEM110106053793	BSWCHEM110106053793	OriginalBraunvieh	Taurus	M	NA	NA
BSWCHEM110121201483	BSWCHEM110121201483	BrownSwiss	Taurus	M	NA	NA
BSWCHEM110173016820	BSWCHEM110173016820	OriginalBraunvieh	Taurus	M	SAMEA6272086	PRJEB28191
BSWCHEM110200059950	BSWCHEM110200059950	OriginalBraunvieh	Taurus	M	SAMEA6272087	PRJEB28191
BSWCHEM110200059950_rep	BSWCHEM110200059950	OriginalBraunvieh	Taurus	M	SAMEA7690216	PRJEB28191
BSWCHEM110203063244	BSWCHEM110203063244	BrownSwiss	Taurus	M	NA	NA
BSWCHEM110237059312	BSWCHEM110237059312	BrownSwiss	Taurus	M	NA	NA
BSWCHEM110246097145	BSWCHEM110246097145	OriginalBraunvieh	Taurus	M	SAMEA6272088	PRJEB28191
BSWCHEM110262082439	BSWCHEM110262082439	OriginalBraunvieh	Taurus	M	SAMEA6272089	PRJEB28191
BSWCHEM110269048407	BSWCHEM110269048407	BrownSwiss	Taurus	M	NA	NA
BSWCHEM110276043280	BSWCHEM110276043280	OriginalBraunvieh	Taurus	M	SAMEA6272090	PRJEB28191
BSWCHEM110294042272	BSWCHEM110294042272	OriginalBraunvieh	Taurus	M	SAMEA6272091	PRJEB28191
BSWCHEM110323192619	BSWCHEM110323192619	BrownSwiss	Taurus	M	NA	NA
BSWCHEM110374046077	BSWCHEM110374046077	BrownSwiss	Taurus	M	NA	NA
BSWCHEM110374060394	BSWCHEM110374060394	BrownSwiss	Taurus	F	SAMEA4644758	PRJEB18113
BSWCHEM110445039823	BSWCHEM110445039823	OriginalBraunvieh	Taurus	M	SAMEA6272092	PRJEB28191
BSWCHEM110471084194	BSWCHEM110471084194	BrownSwiss	Taurus	M	NA	NA
BSWCHEM110480021128	BSWCHEM110480021128	OriginalBraunvieh	Taurus	M	NA	NA
BSWCHEM110482036847	BSWCHEM110482036847	BrownSwiss	Taurus	M	NA	NA
BSWCHEM110501069856	BSWCHEM110501069856	BrownSwiss	Taurus	M	NA	NA
BSWCHEM110502100268	BSWCHEM110502100268	BrownSwiss	Taurus	M	NA	NA
BSWCHEM110514060086	BSWCHEM110514060086	BrownSwiss	Taurus	M	SAMEA5159861	PRJEB18113
BSWCHEM110514062141	BSWCHEM110514062141	BrownSwiss	Taurus	M	SAMEA5159862	PRJEB18113
BSWCHEM110518030504	BSWCHEM110518030504	BrownSwiss	Taurus	M	NA	NA
BSWCHEM110556008244	BSWCHEM110556008244	BrownSwiss	Taurus	M	NA	NA
BSWCHEM110706016501	BSWCHEM110706016501	BrownSwiss	Taurus	M	NA	NA
BSWCHEM110785019936	BSWCHEM110785019936	OriginalBraunvieh	Taurus	M	SAMEA6272093	PRJEB28191
BSWCHEM110919005798	BSWCHEM110919005798	BrownSwiss	Taurus	M	NA	NA
BSWCHEM110967005528	BSWCHEM110967005528	OriginalBraunvieh	Taurus	M	SAMEA5059742	PRJEB28191
BSWCHEM111030024286	BSWCHEM111030024286	BrownSwiss	Taurus	M	NA	NA
BSWCHEM111452065584	BSWCHEM111452065584	OriginalBraunvieh	Taurus	M	SAMEA6272094	PRJEB28191
BSWCHEM111453045080	BSWCHEM111453045080	OriginalBraunvieh	Taurus	M	NA	NA
BSWCHEM111512030200	BSWCHEM111512030200	OriginalBraunvieh	Taurus	M	NA	NA
BSWCHEM120000414675	BSWCHEM120000414675	BrownSwiss	Taurus	M	NA	NA
BSWCHEM120000771198	BSWCHEM120000771198	BrownSwiss	Taurus	M	NA	NA
BSWCHEM120008581270	BSWCHEM120008581270	BrownSwiss	Taurus	M	NA	NA
BSWCHEM120009127989	BSWCHEM120009127989	OriginalBraunvieh	Taurus	M	SAMEA4644740	PRJEB18113
BSWCHEM120012732149	BSWCHEM120012732149	BrownSwiss	Taurus	M	SAMEA4644742	PRJEB18113
BSWCHEM120014271646	BSWCHEM120014271646	BrownSwiss	Taurus	M	NA	NA
BSWCHEM120014887571	BSWCHEM120014887571	BrownSwiss	Taurus	M	NA	NA
BSWCHEM120023664460	BSWCHEM120023664460	BrownSwiss	Taurus	M	NA	NA
BSWCHEM120027093693	BSWCHEM120027093693	BrownSwiss	Taurus	M	SAMEA32980918	PRJEB18113
BSWCHEM120031901830	BSWCHEM120031901830	BrownSwiss	Taurus	M	SAMEA6272095	PRJEB28191
BSWCHEM120032196501	BSWCHEM120032196501	BrownSwiss	Taurus	M	SAMEA6272096	PRJEB28191
BSWCHEM120032300663	BSWCHEM120032300663	BrownSwiss	Taurus	M	SAMEA6272097	PRJEB28191
BSWCHEM120033040506	BSWCHEM120033040506	BrownSwiss	Taurus	M	NA	NA
BSWCHEM120033527809	BSWCHEM120033527809	BrownSwiss	Taurus	M	SAMEA6272098	PRJEB28191
BSWCHEM120033987405	BSWCHEM120033987405	BrownSwiss	Taurus	M	SAMEA7573549	PRJEB28191
BSWCHEM120035700514	BSWCHEM120035700514	BrownSwiss	Taurus	M	SAMEA6272099	PRJEB28191
BSWCHEM120037605268	BSWCHEM120037605268	OriginalBraunvieh	Taurus	M	SAMEA5159849	PRJEB18113
BSWCHEM120039039962	BSWCHEM120039039962	BrownSwiss	Taurus	M	NA	NA
BSWCHEM120040689392	BSWCHEM120040689392	OriginalBraunvieh	Taurus	M	SAMEA6272100	PRJEB28191
BSWCHEM120047899060	BSWCHEM120047899060	BrownSwiss	Taurus	M	NA	NA
BSWCHEM120052037815	BSWCHEM120052037815	BrownSwiss	Taurus	M	SAMEA6272101	PRJEB28191
BSWCHEM120052893046	BSWCHEM120052893046	OriginalBraunvieh	Taurus	M	SAMEA6272102	PRJEB28191
BSWCHEM120053210071	BSWCHEM120053210071	BrownSwiss	Taurus	M	SAMEA5159867	PRJEB18113
BSWCHEM120053485530	BSWCHEM120053485530	OriginalBraunvieh	Taurus	M	SAMEA6272103	PRJEB28191
BSWCHEM120054755137	BSWCHEM120054755137	BrownSwiss	Taurus	M	SAMEA6272104	PRJEB28191
BSWCHEM120057745616	BSWCHEM120057745616	BrownSwiss	Taurus	M	SAMEA6272105	PRJEB28191
BSWCHEM120059531446	BSWCHEM120059531446	BrownSwiss	Taurus	M	SAMEA5159869	PRJEB18113
BSWCHEM120059624513	BSWCHEM120059624513	BrownSwiss	Taurus	M	SAMEA6272106	PRJEB28191
BSWCHEM120060486261	BSWCHEM120060486261	BrownSwiss	Taurus	M	SAMEA7573550	PRJEB28191
BSWCHEM120060730418	BSWCHEM120060730418	OriginalBraunvieh	Taurus	M	SAMEA6272107	PRJEB28191
BSWCHEM120062337035	BSWCHEM120062337035	BrownSwiss	Taurus	M	SAMEA6272108	PRJEB28191
BSWCHEM120062350447	BSWCHEM120062350447	BrownSwiss	Taurus	M	SAMEA5159870	PRJEB18113
BSWCHEM120062497968	BSWCHEM120062497968	OriginalBraunvieh	Taurus	M	SAMEA6272109	PRJEB28191
BSWCHEM120065888138	BSWCHEM120065888138	BrownSwiss	Taurus	M	SAMEA7573551	PRJEB28191
BSWCHEM120066618543	BSWCHEM120066618543	OriginalBraunvieh	Taurus	M	SAMEA6272110	PRJEB28191
BSWCHEM120066947247	BSWCHEM120066947247	BrownSwiss	Taurus	M	SAMEA6272111	PRJEB28191
BSWCHEM120067118967	BSWCHEM120067118967	BrownSwiss	Taurus	M	SAMEA5415498	PRJEB18113
BSWCHEM120067151698	BSWCHEM120067151698	BrownSwiss	Taurus	M	SAMEA7573552	PRJEB28191
BSWCHEM120067561800	BSWCHEM120067561800	BrownSwiss	Taurus	M	SAMEA7573553	PRJEB28191
BSWCHEM120067753205	BSWCHEM120067753205	BrownSwiss	Taurus	M	SAMEA7573554	PRJEB28191
BSWCHEM120069537735	BSWCHEM120069537735	BrownSwiss	Taurus	M	SAMEA7573555	PRJEB28191
BSWCHEM120070555216	BSWCHEM120070555216	OriginalBraunvieh	Taurus	M	SAMEA6272112	PRJEB28191
BSWCHEM120070757016	BSWCHEM120070757016	OriginalBraunvieh	Taurus	M	SAMEA6272113	PRJEB28191
BSWCHEM120074028822	BSWCHEM120074028822	BrownSwiss	Taurus	M	SAMEA7573556	PRJEB28191
BSWCHEM120074415035	BSWCHEM120074415035	OriginalBraunvieh	Taurus	M	SAMEA6272114	PRJEB28191
BSWCHEM120076827089	BSWCHEM120076827089	BrownSwiss	Taurus	M	SAMEA7573557	PRJEB28191
BSWCHEM120078454467	BSWCHEM120078454467	OriginalBraunvieh	Taurus	M	SAMEA6272115	PRJEB28191
BSWCHEM120079379790	BSWCHEM120079379790	BrownSwiss	Taurus	M	SAMEA6272116	PRJEB28191
BSWCHEM120079480359	BSWCHEM120079480359	BrownSwiss	Taurus	M	SAMEA7573558	PRJEB28191
BSWCHEM120079489369	BSWCHEM120079489369	BrownSwiss	Taurus	M	SAMEA7573559	PRJEB28191
BSWCHEM120083025164	BSWCHEM120083025164	BrownSwiss	Taurus	M	SAMEA7573560	PRJEB28191
BSWCHEM120083993463	BSWCHEM120083993463	BrownSwiss	Taurus	M	SAMEA7573561	PRJEB28191
BSWCHEM120085769301	BSWCHEM120085769301	OriginalBraunvieh	Taurus	M	SAMEA5059750	PRJEB28191
BSWCHEM120088525126	BSWCHEM120088525126	OriginalBraunvieh	Taurus	M	SAMEA5059751	PRJEB28191
BSWCHEM120089597825	BSWCHEM120089597825	OriginalBraunvieh	Taurus	M	SAMEA5059759	PRJEB28191
BSWCHEM120091106183	BSWCHEM120091106183	BrownSwiss	Taurus	M	SAMEA7573562	PRJEB28191
BSWCHEM120093349915	BSWCHEM120093349915	OriginalBraunvieh	Taurus	M	SAMEA5159850	PRJEB18113
BSWCHEM120094290070	BSWCHEM120094290070	BrownSwiss	Taurus	M	SAMEA7573563	PRJEB28191
BSWCHEM120094785965	BSWCHEM120094785965	OriginalBraunvieh	Taurus	M	SAMEA5059743	PRJEB28191
BSWCHEM120095192946	BSWCHEM120095192946	BrownSwiss	Taurus	M	SAMEA7573564	PRJEB28191
BSWCHEM120097723193	BSWCHEM120097723193	OriginalBraunvieh	Taurus	M	SAMEA5059754	PRJEB28191
BSWCHEM120098390639	BSWCHEM120098390639	BrownSwiss	Taurus	M	SAMEA5159872	PRJEB18113
BSWCHEM120099980013	BSWCHEM120099980013	BrownSwiss	Taurus	M	NA	NA
BSWCHEM120100176039	BSWCHEM120100176039	OriginalBraunvieh	Taurus	M	SAMEA5059752	PRJEB28191
BSWCHEM120100207702	BSWCHEM120100207702	OriginalBraunvieh	Taurus	M	SAMEA5059745	PRJEB28191
BSWCHEM120100763062	BSWCHEM120100763062	BrownSwiss	Taurus	M	SAMEA5159885	PRJEB18113
BSWCHEM120102417482	BSWCHEM120102417482	BrownSwiss	Taurus	M	SAMEA7573565	PRJEB28191
BSWCHEM120102474324	BSWCHEM120102474324	OriginalBraunvieh	Taurus	M	SAMEA5059757	PRJEB28191
BSWCHEM120102474546	BSWCHEM120102474546	OriginalBraunvieh	Taurus	M	SAMEA5059746	PRJEB28191
BSWCHEM120102541330	BSWCHEM120102541330	BrownSwiss	Taurus	M	SAMEA7573566	PRJEB28191
BSWCHEM120102938123	BSWCHEM120102938123	BrownSwiss	Taurus	M	SAMEA5159873	PRJEB18113
BSWCHEM120103533136	BSWCHEM120103533136	OriginalBraunvieh	Taurus	M	SAMEA5059756	PRJEB28191
BSWCHEM120103791208	BSWCHEM120103791208	BrownSwiss	Taurus	M	SAMEA7573567	PRJEB28191
BSWCHEM120104250872	BSWCHEM120104250872	OriginalBraunvieh	Taurus	M	SAMEA5059744	PRJEB28191
BSWCHEM120104465122	BSWCHEM120104465122	BrownSwiss	Taurus	M	SAMEA7573568	PRJEB28191
BSWCHEM120105020658	BSWCHEM120105020658	OriginalBraunvieh	Taurus	M	SAMEA5059755	PRJEB28191
BSWCHEM120105134843	BSWCHEM120105134843	BrownSwiss	Taurus	M	SAMEA7573569	PRJEB28191
BSWCHEM120105187122	BSWCHEM120105187122	BrownSwiss	Taurus	M	SAMEA7573570	PRJEB28191
BSWCHEM120106865241	BSWCHEM120106865241	BrownSwiss	Taurus	M	SAMEA4644756	PRJEB18113
BSWCHEM120107642988	BSWCHEM120107642988	BrownSwiss	Taurus	M	SAMEA7573571	PRJEB28191
BSWCHEM120110162602	BSWCHEM120110162602	BrownSwiss	Taurus	M	SAMEA7573572	PRJEB28191
BSWCHEM120110758232	BSWCHEM120110758232	BrownSwiss	Taurus	M	SAMEA5159871	PRJEB18113
BSWCHEM120111466259	BSWCHEM120111466259	BrownSwiss	Taurus	M	SAMEA7573573	PRJEB28191
BSWCHEM120112699038	BSWCHEM120112699038	OriginalBraunvieh	Taurus	M	SAMEA5059753	PRJEB28191
BSWCHEM120112742062	BSWCHEM120112742062	BrownSwiss	Taurus	M	SAMEA7573574	PRJEB28191
BSWCHEM120112914629	BSWCHEM120112914629	BrownSwiss	Taurus	M	SAMEA7573575	PRJEB28191
BSWCHEM120113016377	BSWCHEM120113016377	BrownSwiss	Taurus	M	SAMEA7573576	PRJEB28191
BSWCHEM120114306026	BSWCHEM120114306026	BrownSwiss	Taurus	M	SAMEA7573577	PRJEB28191
BSWCHEM120114592993	BSWCHEM120114592993	BrownSwiss	Taurus	M	SAMEA7573578	PRJEB28191
BSWCHEM120114593051	BSWCHEM120114593051	BrownSwiss	Taurus	M	SAMEA7573579	PRJEB28191
BSWCHEM120114593358	BSWCHEM120114593358	BrownSwiss	Taurus	M	SAMEA7573580	PRJEB28191
BSWCHEM120114593495	BSWCHEM120114593495	BrownSwiss	Taurus	M	SAMEA7573581	PRJEB28191
BSWCHEM120115475943	BSWCHEM120115475943	BrownSwiss	Taurus	M	SAMEA7573582	PRJEB28191
BSWCHEM120115609294	BSWCHEM120115609294	OriginalBraunvieh	Taurus	M	SAMEA5159848	PRJEB18113
BSWCHEM120115609348	BSWCHEM120115609348	OriginalBraunvieh	Taurus	M	SAMEA7589747	PRJEB28191
BSWCHEM120115609386	BSWCHEM120115609386	OriginalBraunvieh	Taurus	M	SAMEA6528893	PRJEB18113
BSWCHEM120115972770	BSWCHEM120115972770	OriginalBraunvieh	Taurus	M	SAMEA7589748	PRJEB28191
BSWCHEM120116520307	BSWCHEM120116520307	BrownSwiss	Taurus	M	SAMEA5159868	PRJEB18113
BSWCHEM120116960592	BSWCHEM120116960592	BrownSwiss	Taurus	M	SAMEA7573583	PRJEB28191
BSWCHEM120117138495	BSWCHEM120117138495	OriginalBraunvieh	Taurus	M	SAMEA4644730	PRJEB18113
BSWCHEM120117622901	BSWCHEM120117622901	BrownSwiss	Taurus	M	SAMEA7573584	PRJEB28191
BSWCHEM120117953098	BSWCHEM120117953098	BrownSwiss	Taurus	M	SAMEA7573585	PRJEB28191
BSWCHEM120117973744	BSWCHEM120117973744	BrownSwiss	Taurus	M	SAMEA7573586	PRJEB28191
BSWCHEM120118170821	BSWCHEM120118170821	BrownSwiss	Taurus	M	SAMEA7573587	PRJEB28191
BSWCHEM120118615414	BSWCHEM120118615414	BrownSwiss	Taurus	M	SAMEA7573588	PRJEB28191
BSWCHEM120118669325	BSWCHEM120118669325	BrownSwiss	Taurus	M	SAMEA7573589	PRJEB28191
BSWCHEM120118983896	BSWCHEM120118983896	BrownSwiss	Taurus	M	SAMEA7573590	PRJEB28191
BSWCHEM120119491178	BSWCHEM120119491178	BrownSwiss	Taurus	M	SAMEA7573591	PRJEB28191
BSWCHEM120119702885	BSWCHEM120119702885	BrownSwiss	Taurus	M	SAMEA7573592	PRJEB28191
BSWCHEM120119805012	BSWCHEM120119805012	BrownSwiss	Taurus	M	SAMEA7573593	PRJEB28191
BSWCHEM120120241007	BSWCHEM120120241007	BrownSwiss	Taurus	M	SAMEA7573594	PRJEB28191
BSWCHEM120120267441	BSWCHEM120120267441	BrownSwiss	Taurus	M	SAMEA7573595	PRJEB28191
BSWCHEM120120683227	BSWCHEM120120683227	BrownSwiss	Taurus	M	SAMEA7573596	PRJEB28191
BSWCHEM120120810234	BSWCHEM120120810234	BrownSwiss	Taurus	M	SAMEA7573597	PRJEB28191
BSWCHEM120120839884	BSWCHEM120120839884	BrownSwiss	Taurus	M	SAMEA7573598	PRJEB28191
BSWCHEM120121284546	BSWCHEM120121284546	BrownSwiss	Taurus	M	SAMEA7573599	PRJEB28191
BSWCHEM120121466935	BSWCHEM120121466935	BrownSwiss	Taurus	M	SAMEA7573600	PRJEB28191
BSWCHEM120121467062	BSWCHEM120121467062	BrownSwiss	Taurus	M	SAMEA7573601	PRJEB28191
BSWCHEM120121806069	BSWCHEM120121806069	BrownSwiss	Taurus	M	SAMEA7573602	PRJEB28191
BSWCHEM120122784892	BSWCHEM120122784892	BrownSwiss	Taurus	M	SAMEA7573603	PRJEB28191
BSWCHEM120123367537	BSWCHEM120123367537	BrownSwiss	Taurus	M	SAMEA7573604	PRJEB28191
BSWCHEM120124582854	BSWCHEM120124582854	BrownSwiss	Taurus	M	SAMEA7573605	PRJEB28191
BSWCHEM120125160846	BSWCHEM120125160846	BrownSwiss	Taurus	M	SAMEA7573606	PRJEB28191
BSWCHEM120125290253	BSWCHEM120125290253	BrownSwiss	Taurus	M	SAMEA7573607	PRJEB28191
BSWCHEM120125320691	BSWCHEM120125320691	BrownSwiss	Taurus	M	SAMEA7573608	PRJEB28191
BSWCHEM120125390717	BSWCHEM120125390717	OriginalBraunvieh	Taurus	M	SAMEA7589749	PRJEB28191
BSWCHEM120125762101	BSWCHEM120125762101	BrownSwiss	Taurus	M	SAMEA7573609	PRJEB28191
BSWCHEM120126022754	BSWCHEM120126022754	BrownSwiss	Taurus	M	SAMEA7573610	PRJEB28191
BSWCHEM120126022884	BSWCHEM120126022884	BrownSwiss	Taurus	M	SAMEA7573611	PRJEB28191
BSWCHEM120126540371	BSWCHEM120126540371	OriginalBraunvieh	Taurus	M	SAMEA7589750	PRJEB28191
BSWCHEM120127051524	BSWCHEM120127051524	BrownSwiss	Taurus	M	SAMEA7573612	PRJEB28191
BSWCHEM120127953255	BSWCHEM120127953255	BrownSwiss	Taurus	M	SAMEA7573613	PRJEB28191
BSWCHEM120129202603	BSWCHEM120129202603	BrownSwiss	Taurus	M	SAMEA7589751	PRJEB28191
BSWCHEM120130549407	BSWCHEM120130549407	BrownSwiss	Taurus	M	SAMEA7573614	PRJEB28191
BSWCHEM120130900352	BSWCHEM120130900352	BrownSwiss	Taurus	M	SAMEA7573615	PRJEB28191
BSWCHEM120131379775	BSWCHEM120131379775	BrownSwiss	Taurus	M	SAMEA7573616	PRJEB28191
BSWCHEM120131986577	BSWCHEM120131986577	BrownSwiss	Taurus	M	SAMEA7573617	PRJEB28191
BSWCHEM120133099572	BSWCHEM120133099572	BrownSwiss	Taurus	M	SAMEA7573618	PRJEB28191
BSWCHEM120133253981	BSWCHEM120133253981	OriginalBraunvieh	Taurus	M	SAMEA5159837	PRJEB18113
BSWCHEM120133254230	BSWCHEM120133254230	OriginalBraunvieh	Taurus	M	SAMEA5159843	PRJEB18113
BSWCHEM120133503642	BSWCHEM120133503642	BrownSwiss	Taurus	M	SAMEA7573619	PRJEB28191
BSWCHEM120133582753	BSWCHEM120133582753	BrownSwiss	Taurus	M	SAMEA7573620	PRJEB28191
BSWCHEM120134731440	BSWCHEM120134731440	OriginalBraunvieh	Taurus	m	SAMEA5714972	PRJEB18113
BSWCHEM120135290298	BSWCHEM120135290298	BrownSwiss	Taurus	M	SAMEA7573621	PRJEB28191
BSWCHEM120135290687	BSWCHEM120135290687	BrownSwiss	Taurus	M	SAMEA7573622	PRJEB28191
BSWCHEM120142562463	BSWCHEM120142562463	OriginalBraunvieh	Taurus	M	SAMEA7015108	PRJEB28191
BSWCHEM120150477490	BSWCHEM120150477490	OriginalBraunvieh	Taurus	M	SAMEA6528895	PRJEB18113
BSWCHEMRM2549	BSWCHEMRM2549	OriginalBraunvieh	Taurus	m	SAMEA5714975	PRJEB18113
BSWCHEU120121296907	BSWCHEU120121296907	OriginalBraunvieh	Taurus	U	SAMEA6528887	PRJEB18113
BSWDEUF000948260022	BSWDEUF000948260022	BrownSwiss	Taurus	F	NA	NA
BSWDEUF09492825451	BSWDEUF09492825451	OriginalBraunvieh	Taurus	F	SAMEA5564726	PRJEB18113
BSWDEUF09539252639	BSWDEUF09539252639	OriginalBraunvieh	Taurus	F	SAMEA5564727	PRJEB18113
BSWDEUM000538927305	BSWDEUM000538927305	OriginalBraunvieh	Taurus	M	SAMEA6272118	PRJEB28191
BSWDEUM000808024689	BSWDEUM000808024689	BrownSwiss	Taurus	M	NA	NA
BSWDEUM000813034326	BSWDEUM000813034326	BrownSwiss	Taurus	M	NA	NA
BSWDEUM000910075535	BSWDEUM000910075535	BrownSwiss	Taurus	M	NA	NA
BSWDEUM000910136233	BSWDEUM000910136233	BrownSwiss	Taurus	M	NA	NA
BSWDEUM000910179749	BSWDEUM000910179749	BrownSwiss	Taurus	M	NA	NA
BSWDEUM000910195137	BSWDEUM000910195137	OriginalBraunvieh	Taurus	M	SAMEA6272119	PRJEB28191
BSWDEUM000910204734	BSWDEUM000910204734	BrownSwiss	Taurus	M	NA	NA
BSWDEUM000910241203	BSWDEUM000910241203	BrownSwiss	Taurus	M	NA	NA
BSWDEUM000912484731	BSWDEUM000912484731	BrownSwiss	Taurus	M	NA	NA
BSWDEUM000916243713	BSWDEUM000916243713	BrownSwiss	Taurus	M	NA	NA
BSWDEUM000916363895	BSWDEUM000916363895	BrownSwiss	Taurus	M	NA	NA
BSWDEUM000916561366	BSWDEUM000916561366	BrownSwiss	Taurus	M	NA	NA
BSWDEUM000916604780	BSWDEUM000916604780	BrownSwiss	Taurus	M	NA	NA
BSWDEUM000923095366	BSWDEUM000923095366	BrownSwiss	Taurus	M	NA	NA
BSWDEUM000923732528	BSWDEUM000923732528	BrownSwiss	Taurus	M	NA	NA
BSWDEUM000923832197	BSWDEUM000923832197	BrownSwiss	Taurus	M	NA	NA
BSWDEUM000923943405	BSWDEUM000923943405	BrownSwiss	Taurus	M	NA	NA
BSWDEUM000923957139	BSWDEUM000923957139	BrownSwiss	Taurus	M	NA	NA
BSWDEUM000924027269	BSWDEUM000924027269	BrownSwiss	Taurus	M	NA	NA
BSWDEUM000931161073	BSWDEUM000931161073	BrownSwiss	Taurus	M	NA	NA
BSWDEUM000932230236	BSWDEUM000932230236	BrownSwiss	Taurus	M	NA	NA
BSWDEUM000933943664	BSWDEUM000933943664	BrownSwiss	Taurus	M	NA	NA
BSWDEUM000935822459	BSWDEUM000935822459	BrownSwiss	Taurus	M	NA	NA
BSWDEUM000935830301	BSWDEUM000935830301	BrownSwiss	Taurus	M	NA	NA
BSWDEUM000936791480	BSWDEUM000936791480	BrownSwiss	Taurus	M	NA	NA
BSWDEUM000937046641	BSWDEUM000937046641	BrownSwiss	Taurus	M	NA	NA
BSWDEUM000937108856	BSWDEUM000937108856	BrownSwiss	Taurus	M	NA	NA
BSWDEUM000940438790	BSWDEUM000940438790	OriginalBraunvieh	Taurus	M	SAMEA6272120	PRJEB28191
BSWDEUM000942118016	BSWDEUM000942118016	BrownSwiss	Taurus	M	NA	NA
BSWDEUM000942296230	BSWDEUM000942296230	OriginalBraunvieh	Taurus	M	SAMEA6272121	PRJEB28191
BSWDEUM000945510719	BSWDEUM000945510719	BrownSwiss	Taurus	M	SAMEA6163199	PRJEB28191
BSWDEUM000945581509	BSWDEUM000945581509	OriginalBraunvieh	Taurus	M	SAMEA6272123	PRJEB28191
BSWDEUM000946065717	BSWDEUM000946065717	BrownSwiss	Taurus	M	NA	NA
BSWDEUM000947736431	BSWDEUM000947736431	OriginalBraunvieh	Taurus	M	SAMEA6272124	PRJEB28191
BSWDEUM000948243974	BSWDEUM000948243974	OriginalBraunvieh	Taurus	M	SAMEA6272125	PRJEB28191
BSWDEUM000951442383	BSWDEUM000951442383	OriginalBraunvieh	Taurus	M	SAMEA6272126	PRJEB28191
BSWDEUM000951444644	BSWDEUM000951444644	OriginalBraunvieh	Taurus	M	SAMEA6272127	PRJEB28191
BSWDEUM009358303017	BSWDEUM009358303017	BrownSwiss	Taurus	M	SAMEA5415490	PRJEB18113
BSWFRAM001088002753	BSWFRAM001088002753	BrownSwiss	Taurus	M	NA	NA
BSWFRAM001294130752	BSWFRAM001294130752	BrownSwiss	Taurus	M	NA	NA
BSWFRAM004894078458	BSWFRAM004894078458	BrownSwiss	Taurus	M	NA	NA
BSWITAM010990008842	BSWITAM010990008842	BrownSwiss	Taurus	M	NA	NA
BSWITAM014990051898	BSWITAM014990051898	BrownSwiss	Taurus	M	NA	NA
BSWITAM014990057179	BSWITAM014990057179	BrownSwiss	Taurus	M	NA	NA
BSWITAM015530010307	BSWITAM015530010307	BrownSwiss	Taurus	M	NA	NA
BSWITAM019990369945	BSWITAM019990369945	BrownSwiss	Taurus	M	NA	NA
BSWITAM021000782330	BSWITAM021000782330	BrownSwiss	Taurus	M	NA	NA
BSWITAM024990069255	BSWITAM024990069255	BrownSwiss	Taurus	M	NA	NA
BSWITAM025990032829	BSWITAM025990032829	BrownSwiss	Taurus	M	NA	NA
BSWITAM034990121203	BSWITAM034990121203	BrownSwiss	Taurus	M	NA	NA
BSWITAM034990207003	BSWITAM034990207003	BrownSwiss	Taurus	M	NA	NA
BSWITAM034990564437	BSWITAM034990564437	BrownSwiss	Taurus	M	NA	NA
BSWITAM048990022965	BSWITAM048990022965	BrownSwiss	Taurus	M	NA	NA
BSWITAM048990022973	BSWITAM048990022973	BrownSwiss	Taurus	M	NA	NA
BSWITAM090990214434	BSWITAM090990214434	BrownSwiss	Taurus	M	NA	NA
BSWITAM103990003819	BSWITAM103990003819	BrownSwiss	Taurus	M	SAMEA5159874	PRJEB18113
BSWITAMTA0000155941	BSWITAMTA0000155941	BrownSwiss	Taurus	M	SAMEA5159865	PRJEB18113
BSWUSAM000000159771	BSWUSAM000000159771	BrownSwiss	Taurus	M	NA	NA
BSWUSAM000000168052	BSWUSAM000000168052	BrownSwiss	Taurus	M	SAMEA5159863	PRJEB18113
BSWUSAM000000170838	BSWUSAM000000170838	BrownSwiss	Taurus	M	NA	NA
BSWUSAM000000172230	BSWUSAM000000172230	BrownSwiss	Taurus	M	NA	NA
BSWUSAM000000176173	BSWUSAM000000176173	BrownSwiss	Taurus	M	NA	NA
BSWUSAM000000177055	BSWUSAM000000177055	BrownSwiss	Taurus	M	NA	NA
BSWUSAM000000179556	BSWUSAM000000179556	BrownSwiss	Taurus	M	NA	NA
BSWUSAM000000179801	BSWUSAM000000179801	BrownSwiss	Taurus	M	NA	NA
BSWUSAM000000184087	BSWUSAM000000184087	BrownSwiss	Taurus	M	NA	NA
BSWUSAM000000184138	BSWUSAM000000184138	BrownSwiss	Taurus	M	NA	NA
BSWUSAM000000184560	BSWUSAM000000184560	BrownSwiss	Taurus	M	NA	NA
BSWUSAM000000185301	BSWUSAM000000185301	BrownSwiss	Taurus	M	NA	NA
BSWUSAM000000185302	BSWUSAM000000185302	BrownSwiss	Taurus	M	NA	NA
BSWUSAM000000186040	BSWUSAM000000186040	BrownSwiss	Taurus	M	NA	NA
BSWUSAM000000186276	BSWUSAM000000186276	BrownSwiss	Taurus	M	NA	NA
BSWUSAM000000186594	BSWUSAM000000186594	BrownSwiss	Taurus	M	SAMEA5159866	PRJEB18113
BSWUSAM000000187361	BSWUSAM000000187361	BrownSwiss	Taurus	M	NA	NA
BSWUSAM000000187668	BSWUSAM000000187668	BrownSwiss	Taurus	M	NA	NA
BSWUSAM000000189181	BSWUSAM000000189181	BrownSwiss	Taurus	M	NA	NA
BSWUSAM000000189182	BSWUSAM000000189182	BrownSwiss	Taurus	M	NA	NA
BSWUSAM000000189797	BSWUSAM000000189797	BrownSwiss	Taurus	M	NA	NA
BSWUSAM000000189890	BSWUSAM000000189890	BrownSwiss	Taurus	M	NA	NA
BSWUSAM000000190648	BSWUSAM000000190648	BrownSwiss	Taurus	M	NA	NA
BSWUSAM000000191215	BSWUSAM000000191215	BrownSwiss	Taurus	M	NA	NA
BSWUSAM000000191362	BSWUSAM000000191362	BrownSwiss	Taurus	M	NA	NA
BSWUSAM000000191552	BSWUSAM000000191552	BrownSwiss	Taurus	M	NA	NA
BSWUSAM000000192278	BSWUSAM000000192278	BrownSwiss	Taurus	M	NA	NA
BSWUSAM000000193323	BSWUSAM000000193323	BrownSwiss	Taurus	M	NA	NA
BSWUSAM000000193371	BSWUSAM000000193371	BrownSwiss	Taurus	M	NA	NA
BSWUSAM000000193477	BSWUSAM000000193477	BrownSwiss	Taurus	M	NA	NA
BSWUSAM000000193557	BSWUSAM000000193557	BrownSwiss	Taurus	M	NA	NA
BSWUSAM000000193627	BSWUSAM000000193627	BrownSwiss	Taurus	M	NA	NA
BSWUSAM000000193949	BSWUSAM000000193949	BrownSwiss	Taurus	M	NA	NA
BSWUSAM000000194252	BSWUSAM000000194252	BrownSwiss	Taurus	M	SAMEA4644735	PRJEB18113
BSWUSAM000000195618	BSWUSAM000000195618	BrownSwiss	Taurus	M	NA	NA
BSWUSAM000000196150	BSWUSAM000000196150	BrownSwiss	Taurus	M	NA	NA
BSWUSAM000000196307	BSWUSAM000000196307	BrownSwiss	Taurus	M	SAMEA5159864	PRJEB18113
BURRUSF00000NSC2G71	BURRUSF00000NSC2G71	Buryat	Taurus	F	NA	NA
BURRUSF00000NSC3G72	BURRUSF00000NSC3G72	Buryat	Taurus	F	NA	NA
BURRUSF00000NSC4G75	BURRUSF00000NSC4G75	Buryat	Taurus	F	NA	NA
BURRUSF00000NSC5G76	BURRUSF00000NSC5G76	Buryat	Taurus	F	NA	NA
BURRUSF00000NSC7G78	BURRUSF00000NSC7G78	Buryat	Taurus	F	NA	NA
BURRUSF00000NSC8G80	BURRUSF00000NSC8G80	Buryat	Taurus	F	NA	NA
BURRUSF0000NSC19G82	BURRUSF0000NSC19G82	Buryat	Taurus	F	NA	NA
BURRUSF0000NSC21G73	BURRUSF0000NSC21G73	Buryat	Taurus	F	NA	NA
BURRUSF0000NSC22G81	BURRUSF0000NSC22G81	Buryat	Taurus	F	NA	NA
BURRUSM00000NSC1G69	BURRUSM00000NSC1G69	Buryat	Taurus	M	NA	NA
BURRUSM00000NSC9G83	BURRUSM00000NSC9G83	Buryat	Taurus	M	NA	NA
BURRUSM0000NSC10G84	BURRUSM0000NSC10G84	Buryat	Taurus	M	NA	NA
BURRUSM0000NSC11G85	BURRUSM0000NSC11G85	Buryat	Taurus	M	NA	NA
BURRUSM0000NSC12G86	BURRUSM0000NSC12G86	Buryat	Taurus	M	NA	NA
BURRUSM0000NSC13G87	BURRUSM0000NSC13G87	Buryat	Taurus	M	NA	NA
BURRUSM0000NSC14G88	BURRUSM0000NSC14G88	Buryat	Taurus	M	NA	NA
BURRUSM0000NSC15G89	BURRUSM0000NSC15G89	Buryat	Taurus	M	NA	NA
BURRUSM0000NSC16G90	BURRUSM0000NSC16G90	Buryat	Taurus	M	NA	NA
BURRUSM0000NSC17G91	BURRUSM0000NSC17G91	Buryat	Taurus	M	NA	NA
BURRUSM0000NSC18G92	BURRUSM0000NSC18G92	Buryat	Taurus	M	NA	NA
BWRBELM000047831640	BWRBELM000047831640	EasternFlandersWhiteRed	Taurus	M	NA	NA
BWRBELM000111081039	BWRBELM000111081039	EasternFlandersWhiteRed	Taurus	M	NA	NA
BWRBELM000143176828	BWRBELM000143176828	EasternFlandersWhiteRed	Taurus	M	NA	NA
BWRBELM000242638099	BWRBELM000242638099	EasternFlandersWhiteRed	Taurus	M	NA	NA
BWRBELM000311105015	BWRBELM000311105015	EasternFlandersWhiteRed	Taurus	M	NA	NA
BWRBELM000413181533	BWRBELM000413181533	EasternFlandersWhiteRed	Taurus	M	NA	NA
BWRBELM000415111088	BWRBELM000415111088	EasternFlandersWhiteRed	Taurus	M	NA	NA
BWRBELM000512463146	BWRBELM000512463146	EasternFlandersWhiteRed	Taurus	M	NA	NA
BWRBELM000842564193	BWRBELM000842564193	EasternFlandersWhiteRed	Taurus	M	NA	NA
BWRBELM000842643816	BWRBELM000842643816	EasternFlandersWhiteRed	Taurus	M	NA	NA
BWRBELM000942325833	BWRBELM000942325833	EasternFlandersWhiteRed	Taurus	M	NA	NA
BWRBELM091400507066	BWRBELM091400507066	EasternFlandersWhiteRed	Taurus	M	NA	NA
CABITAF000000000042	CABITAF000000000042	Cabannina	Taurus	F	NA	NA
CABITAF000000000043	CABITAF000000000043	Cabannina	Taurus	F	NA	NA
CGN139250	CGN139250	GroningenWhiteHeaded	Taurus	M	NA	NA
CGN139256	CGN139256	GroningenWhiteHeaded	Taurus	M	NA	NA
CGN139260	CGN139260	GroningenWhiteHeaded	Taurus	M	NA	NA
CGN139261	CGN139261	GroningenWhiteHeaded	Taurus	M	NA	NA
CGN139281	CGN139281	GroningenWhiteHeaded	Taurus	M	NA	NA
CGN139286	CGN139286	GroningenWhiteHeaded	Taurus	M	NA	NA
CGN139298	CGN139298	GroningenWhiteHeaded	Taurus	M	NA	NA
CGN139370	CGN139370	DeepRedCattle	Taurus	M	NA	NA
CGN139405	CGN139405	DutchBelted	Taurus	M	NA	NA
CGN139414	CGN139414	DutchBelted	Taurus	M	NA	NA
CGN139416	CGN139416	DutchBelted	Taurus	M	NA	NA
CGN139418	CGN139418	DutchBelted	Taurus	M	NA	NA
CGN139425	CGN139425	DutchBelted	Taurus	M	NA	NA
CGN139431	CGN139431	DutchImprovedRed	Taurus	M	NA	NA
CGN139433	CGN139433	DutchImprovedRed	Taurus	M	NA	NA
CGN139434	CGN139434	DutchImprovedRed	Taurus	M	NA	NA
CGN139437	CGN139437	DutchImprovedRed	Taurus	M	NA	NA
CGN139515	CGN139515	DutchFriesianRed	Taurus	M	NA	NA
CGN139516	CGN139516	DutchFriesianRed	Taurus	M	NA	NA
CGN139517	CGN139517	DutchFriesianRed	Taurus	M	NA	NA
CGN139522	CGN139522	DutchFriesianRed	Taurus	M	NA	NA
CGN139537	CGN139537	DutchFriesianRed	Taurus	M	NA	NA
CGN139553	CGN139553	DutchFriesianRed	Taurus	M	NA	NA
CGN139554	CGN139554	DutchFriesianRed	Taurus	M	NA	NA
CGN140063	CGN140063	MeuseRhineYssel	Taurus	M	NA	NA
CGN140069	CGN140069	MeuseRhineYssel	Taurus	M	NA	NA
CGN140071	CGN140071	MeuseRhineYssel	Taurus	M	NA	NA
CGN140072	CGN140072	MeuseRhineYssel	Taurus	M	NA	NA
CGN140073	CGN140073	MeuseRhineYssel	Taurus	M	NA	NA
CGN140074	CGN140074	MeuseRhineYssel	Taurus	M	NA	NA
CGN140079	CGN140079	MeuseRhineYssel	Taurus	M	NA	NA
CGN140081	CGN140081	MeuseRhineYssel	Taurus	M	NA	NA
CGN140089	CGN140089	MeuseRhineYssel	Taurus	M	NA	NA
CGN140091	CGN140091	MeuseRhineYssel	Taurus	M	NA	NA
CGN140147	CGN140147	MeuseRhineYssel	Taurus	M	NA	NA
CGN140160	CGN140160	MeuseRhineYssel	Taurus	M	NA	NA
CGN140162	CGN140162	MeuseRhineYssel	Taurus	M	NA	NA
CGN140170	CGN140170	MeuseRhineYssel	Taurus	M	NA	NA
CGN140216	CGN140216	MeuseRhineYssel	Taurus	M	NA	NA
CGN140273	CGN140273	MeuseRhineYssel	Taurus	M	NA	NA
CGN146387	CGN146387	DutchFriesianRed	Taurus	M	NA	NA
CGN146726	CGN146726	DutchImprovedRed	Taurus	M	NA	NA
CGN146740	CGN146740	DutchBelted	Taurus	M	NA	NA
CGN146741	CGN146741	DeepRedCattle	Taurus	M	NA	NA
CGN146934	CGN146934	DutchImprovedRed	Taurus	M	NA	NA
CGN148478	CGN148478	DeepRedCattle	Taurus	M	NA	NA
CGN148482	CGN148482	DeepRedCattle	Taurus	M	NA	NA
CGN148486	CGN148486	DeepRedCattle	Taurus	M	NA	NA
CGN148630	CGN148630	GroningenWhiteHeaded	Taurus	M	NA	NA
CGN149139	CGN149139	DutchBelted	Taurus	M	NA	NA
CGN149142	CGN149142	DutchBelted	Taurus	M	NA	NA
CGN149163	CGN149163	ImprovedRed	Taurus	M	NA	NA
CGN149536	CGN149536	DutchBelted	Taurus	M	NA	NA
CGN149748	CGN149748	GroningenWhiteHeaded	Taurus	M	NA	NA
CGN151060	CGN151060	DutchBelted	Taurus	M	NA	NA
CGN151226	CGN151226	DeepRedCattle	Taurus	M	NA	NA
CGN151244	CGN151244	DutchImprovedRed	Taurus	M	NA	NA
CGN151286	CGN151286	DutchFriesianRed	Taurus	M	NA	NA
CGN151294	CGN151294	DeepRedCattle	Taurus	M	NA	NA
CGN151387	CGN151387	DutchImprovedRed	Taurus	M	NA	NA
CGN151933	CGN151933	DeepRedCattle	Taurus	M	NA	NA
CGN152325	CGN152325	MeuseRhineYssel	Taurus	M	NA	NA
CGN153137	CGN153137	DutchFriesianRed	Taurus	M	NA	NA
CHAAUSM0000000MRL8E	CHAAUSM0000000MRL8E	Charolais	Taurus	M	NA	NA
CHAAUSM000002UPP46E	CHAAUSM000002UPP46E	Charolais	Taurus	M	SAMN02842704	PRJNA176557
CHAAUSM00000GTL114E	CHAAUSM00000GTL114E	Charolais	Taurus	M	NA	NA
CHAAUSM00000WFMN54D	CHAAUSM00000WFMN54D	Charolais	Taurus	M	NA	NA
CHAAUSM0000CMAF508E	CHAAUSM0000CMAF508E	Charolais	Taurus	M	NA	NA
CHAAUSM0000JDSK806D	CHAAUSM0000JDSK806D	Charolais	Taurus	M	NA	NA
CHAAUSM0000RANN126E	CHAAUSM0000RANN126E	Charolais	Taurus	M	NA	NA
CHAAUSM0000TOLH338E	CHAAUSM0000TOLH338E	Charolais	Taurus	M	NA	NA
CHACANM000000FMC409	CHACANM000000FMC409	Charolais	Taurus	M	SAMN02842705	PRJNA176557
CHACANM00000FMC5641	CHACANM00000FMC5641	Charolais	Taurus	M	SAMN01915354	PRJNA176557
CHACANM00000FMC6365	CHACANM00000FMC6365	Charolais	Taurus	M	SAMN02941176	PRJNA256210
CHACANM00000MC62739	CHACANM00000MC62739	Charolais	Taurus	M	SAMN02941177	PRJNA256210
CHACANM00000MC64448	CHACANM00000MC64448	Charolais	Taurus	M	SAMN02842706	PRJNA176557
CHACANM0000MC106929	CHACANM0000MC106929	Charolais	Taurus	M	SAMN02843108	PRJNA176557
CHACANM0000MC140502	CHACANM0000MC140502	Charolais	Taurus	M	SAMN02839608	PRJNA176557
CHACANM0000MC178117	CHACANM0000MC178117	Charolais	Taurus	M	SAMN02843066	PRJNA176557
CHACANM0000MC226735	CHACANM0000MC226735	Charolais	Taurus	M	SAMN02843056	PRJNA176557
CHACANM0000MC226738	CHACANM0000MC226738	Charolais	Taurus	M	SAMN02941178	PRJNA256210
CHACANM0000MC236083	CHACANM0000MC236083	Charolais	Taurus	M	SAMN02842715	PRJNA176557
CHACANM0000MC250513	CHACANM0000MC250513	Charolais	Taurus	M	SAMN02843058	PRJNA176557
CHACANM0000MC293022	CHACANM0000MC293022	Charolais	Taurus	M	SAMN02842700	PRJNA176557
CHACANM0000MC299727	CHACANM0000MC299727	Charolais	Taurus	M	SAMN02839609	PRJNA176557
CHACANM0000RMC28323	CHACANM0000RMC28323	Charolais	Taurus	M	SAMN01915352	PRJNA176557
CHACANM0000RMC30160	CHACANM0000RMC30160	Charolais	Taurus	M	SAMN02839610	PRJNA176557
CHACHEF120150617711	CHACHEF120150617711	Charolais	Taurus	F	SAMEA7690217	PRJEB28191
CHAFRAF002307153376	CHAFRAF002307153376	Charolais	Taurus	F	NA	NA
CHAFRAF002312665143	CHAFRAF002312665143	Charolais	Taurus	F	NA	NA
CHAFRAF003564142634	CHAFRAF003564142634	Charolais	Taurus	F	NA	NA
CHAFRAF004461979043	CHAFRAF004461979043	Charolais	Taurus	F	SAMEA4730270	PRJEB27309
CHAFRAF004461979057	CHAFRAF004461979057	Charolais	Taurus	F	SAMEA4730269	PRJEB27309
CHAFRAF005343819276	CHAFRAF005343819276	Charolais	Taurus	F	NA	NA
CHAFRAF005343819458	CHAFRAF005343819458	Charolais	Taurus	F	NA	NA
CHAFRAF007931680136	CHAFRAF007931680136	Charolais	Taurus	F	NA	NA
CHAFRAF008892102152	CHAFRAF008892102152	Charolais	Taurus	F	NA	NA
CHAFRAF00ONAB-25505	CHAFRAF00ONAB-25505	Charolais	Taurus	F	NA	NA
CHAFRAM000310701444	CHAFRAM000310701444	Charolais	Taurus	M	NA	NA
CHAFRAM000395121015	CHAFRAM000395121015	Charolais	Taurus	M	NA	NA
CHAFRAM001869101819	CHAFRAM001869101819	Charolais	Taurus	M	NA	NA
CHAFRAM001881107917	CHAFRAM001881107917	Charolais	Taurus	M	NA	NA
CHAFRAM001889100128	CHAFRAM001889100128	Charolais	Taurus	M	NA	NA
CHAFRAM001893105503	CHAFRAM001893105503	Charolais	Taurus	M	SAMEA3869563	PRJEB12703
CHAFRAM002140982041	CHAFRAM002140982041	Charolais	Taurus	M	NA	NA
CHAFRAM002168105211	CHAFRAM002168105211	Charolais	Taurus	M	NA	NA
CHAFRAM002300100844	CHAFRAM002300100844	Charolais	Taurus	M	NA	NA
CHAFRAM002313238607	CHAFRAM002313238607	Charolais	Taurus	M	NA	NA
CHAFRAM003802274639	CHAFRAM003802274639	Charolais	Taurus	M	NA	NA
CHAFRAM004240299352	CHAFRAM004240299352	Charolais	Taurus	M	SAMN02839611	PRJNA176557
CHAFRAM004250315497	CHAFRAM004250315497	Charolais	Taurus	M	NA	NA
CHAFRAM004286100325	CHAFRAM004286100325	Charolais	Taurus	M	NA	NA
CHAFRAM004289101316	CHAFRAM004289101316	Charolais	Taurus	M	NA	NA
CHAFRAM004289102555	CHAFRAM004289102555	Charolais	Taurus	M	NA	NA
CHAFRAM004289102708	CHAFRAM004289102708	Charolais	Taurus	M	NA	NA
CHAFRAM004943164812	CHAFRAM004943164812	Charolais	Taurus	M	NA	NA
CHAFRAM005232800931	CHAFRAM005232800931	Charolais	Taurus	M	NA	NA
CHAFRAM005342602919	CHAFRAM005342602919	Charolais	Taurus	M	NA	NA
CHAFRAM005343818767	CHAFRAM005343818767	Charolais	Taurus	M	NA	NA
CHAFRAM005812815351	CHAFRAM005812815351	Charolais	Taurus	M	NA	NA
CHAFRAM005872122876	CHAFRAM005872122876	Charolais	Taurus	M	SAMN02142992	PRJNA176557
CHAFRAM005874114052	CHAFRAM005874114052	Charolais	Taurus	M	SAMN02843123	PRJNA176557
CHAFRAM005882101816	CHAFRAM005882101816	Charolais	Taurus	M	SAMN02142993	PRJNA176557
CHAFRAM006327793880	CHAFRAM006327793880	Charolais	Taurus	M	NA	NA
CHAFRAM006502730908	CHAFRAM006502730908	Charolais	Taurus	M	NA	NA
CHAFRAM007121101631	CHAFRAM007121101631	Charolais	Taurus	M	NA	NA
CHAFRAM007121333571	CHAFRAM007121333571	Charolais	Taurus	M	NA	NA
CHAFRAM007124455634	CHAFRAM007124455634	Charolais	Taurus	M	NA	NA
CHAFRAM007185119662	CHAFRAM007185119662	Charolais	Taurus	M	NA	NA
CHAFRAM007187110011	CHAFRAM007187110011	Charolais	Taurus	M	NA	NA
CHAFRAM007190109735	CHAFRAM007190109735	Charolais	Taurus	M	NA	NA
CHAFRAM007273570060	CHAFRAM007273570060	Charolais	Taurus	M	NA	NA
CHAFRAM007643861198	CHAFRAM007643861198	Charolais	Taurus	M	NA	NA
CHAFRAM007643861201	CHAFRAM007643861201	Charolais	Taurus	M	NA	NA
CHAFRAM007923520241	CHAFRAM007923520241	Charolais	Taurus	M	NA	NA
CHAFRAM008552394134	CHAFRAM008552394134	Charolais	Taurus	M	NA	NA
CHAFRAM008564055308	CHAFRAM008564055308	Charolais	Taurus	M	NA	NA
CHAFRAM008582101412	CHAFRAM008582101412	Charolais	Taurus	M	NA	NA
CHAFRAM008587103951	CHAFRAM008587103951	Charolais	Taurus	M	NA	NA
CHAFRAM008589103317	CHAFRAM008589103317	Charolais	Taurus	M	NA	NA
CHAUSAM00000M225504	CHAUSAM00000M225504	Charolais	Taurus	M	NA	NA
CHAUSAM00000M231620	CHAUSAM00000M231620	Charolais	Taurus	M	NA	NA
CHAUSAM00000M234430	CHAUSAM00000M234430	Charolais	Taurus	M	NA	NA
CHAUSAM00000M244289	CHAUSAM00000M244289	Charolais	Taurus	M	SAMN02142991	PRJNA176557
CHAUSAM00000M246564	CHAUSAM00000M246564	Charolais	Taurus	M	NA	NA
CHAUSAM00000M297007	CHAUSAM00000M297007	Charolais	Taurus	M	NA	NA
CHAUSAM00000M314744	CHAUSAM00000M314744	Charolais	Taurus	M	NA	NA
CHAUSAM00000M318119	CHAUSAM00000M318119	Charolais	Taurus	M	NA	NA
CHAUSAM00000M319454	CHAUSAM00000M319454	Charolais	Taurus	M	NA	NA
CHAUSAM00000M411450	CHAUSAM00000M411450	Charolais	Taurus	M	NA	NA
CHAUSAM00000M434790	CHAUSAM00000M434790	Charolais	Taurus	M	NA	NA
CHAUSAM0000MC190391	CHAUSAM0000MC190391	Charolais	Taurus	M	SAMN02142994	PRJNA176557
CHAUSAM0000MC243075	CHAUSAM0000MC243075	Charolais	Taurus	M	SAMN02142995	PRJNA176557
CHAUSAM000VPM122718	CHAUSAM000VPM122718	Charolais	Taurus	M	NA	NA
CIAITAF028990167020	CIAITAF028990167020	Chianina	Taurus	F	SAMEA33668668	PRJEB18113
CIAITAF050990015896	CIAITAF050990015896	Chianina	Taurus	F	SAMEA7690197	PRJEB28191
CIAITAF054000001059	CIAITAF054000001059	Chianina	Taurus	F	SAMEA7690231	PRJEB28191
CIAITAF054990092778	CIAITAF054990092778	Chianina	Taurus	F	SAMEA5159835	PRJEB18113
CIAITAF054990258088	CIAITAF054990258088	Chianina	Taurus	F	SAMEA7690198	PRJEB28191
CIAITAM000000000466	CIAITAM000000000466	Chianina	Taurus	M	NA	NA
CIAITAM000000000467	CIAITAM000000000467	Chianina	Taurus	M	NA	NA
CIAITAM051990035141	CIAITAM051990035141	Chianina	Taurus	M	SAMEA32999668	PRJEB18113
CIAITAM054990000624	CIAITAM054990000624	Chianina	Taurus	M	SAMEA7690230	PRJEB28191
CIAUNKUPMT1437	CIAUNKUPMT1437	Chianina	Taurus	U	SAMEA32998168	PRJEB18113
CIAUNKUPMT1625	CIAUNKUPMT1625	Chianina	Taurus	U	SAMEA7690196	PRJEB28191
D008	D008	Angus	Taurus	M	SAMN09087152	PRJNA431934
D014	D014	Angus	Taurus	M	SAMN09087153	PRJNA431934
D037	D037	Angus	Taurus	M	SAMN09087154	PRJNA431934
D046	D046	Angus	Taurus	M	SAMN09087155	PRJNA431934
D049	D049	Angus	Taurus	M	SAMN09087156	PRJNA431934
D063	D063	Angus	Taurus	M	SAMN09087157	PRJNA431934
D064	D064	Angus	Taurus	M	SAMN09087158	PRJNA431934
D067	D067	Angus	Taurus	M	SAMN09087159	PRJNA431934
D069	D069	Angus	Taurus	M	SAMN09087160	PRJNA431934
D072	D072	Angus	Taurus	M	SAMN09087161	PRJNA431934
D074	D074	Angus	Taurus	M	SAMN09087162	PRJNA431934
D085	D085	Angus	Taurus	M	SAMN09087163	PRJNA431934
D098	D098	Angus	Taurus	M	SAMN09087164	PRJNA431934
D104	D104	Angus	Taurus	M	SAMN09087165	PRJNA431934
D109	D109	Angus	Taurus	M	SAMN09087166	PRJNA431934
D112	D112	Angus	Taurus	M	SAMN09087167	PRJNA431934
D124	D124	Angus	Taurus	M	SAMN09087168	PRJNA431934
D126	D126	Angus	Taurus	M	SAMN09087169	PRJNA431934
D136	D136	Angus	Taurus	M	SAMN09087170	PRJNA431934
D142	D142	Angus	Taurus	M	SAMN09087171	PRJNA431934
D156	D156	Angus	Taurus	M	SAMN09087172	PRJNA431934
D158	D158	Angus	Taurus	M	SAMN09087173	PRJNA431934
D161	D161	Angus	Taurus	M	SAMN09087174	PRJNA431934
D170	D170	Angus	Taurus	M	SAMN09087175	PRJNA431934
D171	D171	Angus	Taurus	M	SAMN09087176	PRJNA431934
D178	D178	Angus	Taurus	M	SAMN09087177	PRJNA431934
D179	D179	Angus	Taurus	M	SAMN09087178	PRJNA431934
D183	D183	Angus	Taurus	M	SAMN09087179	PRJNA431934
D194	D194	Angus	Taurus	M	SAMN09087180	PRJNA431934
D195	D195	Angus	Taurus	M	SAMN09087181	PRJNA431934
D201	D201	Angus	Taurus	M	SAMN09087182	PRJNA431934
D209	D209	Angus	Taurus	M	SAMN09087183	PRJNA431934
D210	D210	Angus	Taurus	M	SAMN09087184	PRJNA431934
D212	D212	Angus	Taurus	M	SAMN09087185	PRJNA431934
D213	D213	Angus	Taurus	M	SAMN09087186	PRJNA431934
D216	D216	Angus	Taurus	M	SAMN09087187	PRJNA431934
D228	D228	Angus	Taurus	M	SAMN09087188	PRJNA431934
D234	D234	Angus	Taurus	M	SAMN09087189	PRJNA431934
D238	D238	Angus	Taurus	M	SAMN09087190	PRJNA431934
D240	D240	Angus	Taurus	M	SAMN09087191	PRJNA431934
D244	D244	Angus	Taurus	M	SAMN09087192	PRJNA431934
D245	D245	Angus	Taurus	M	SAMN09087193	PRJNA431934
D246	D246	Angus	Taurus	M	SAMN09087194	PRJNA431934
D251	D251	Angus	Taurus	M	SAMN09087195	PRJNA431934
D252	D252	Angus	Taurus	M	SAMN09087196	PRJNA431934
D260	D260	Angus	Taurus	M	SAMN09087198	PRJNA431934
D262	D262	Angus	Taurus	M	SAMN09087199	PRJNA431934
DBENLDM000825068203	NL825068203	DutchBelted	Taurus	M	NA	NA
DEVGBRM000000015072	DEVGBRM000000015072	Devon	Taurus	M	SAMN02841105	PRJNA176557
DFRDEUF000351532305	DFRDEUF000351532305	DeutschesSchwarzbuntesNiederungsrind	Taurus	F	NA	NA
DFRDEUF000662604105	DFRDEUF000662604105	DeutschesSchwarzbuntesNiederungsrind	Taurus	F	NA	NA
DFRDEUF000662604108	DFRDEUF000662604108	DeutschesSchwarzbuntesNiederungsrind	Taurus	F	NA	NA
DFRDEUF000662980168	DFRDEUF000662980168	DeutschesSchwarzbuntesNiederungsrind	Taurus	F	NA	NA
DFRDEUF000662980235	DFRDEUF000662980235	DeutschesSchwarzbuntesNiederungsrind	Taurus	F	NA	NA
DFRDEUF001260765891	DFRDEUF001260765891	DeutschesSchwarzbuntesNiederungsrind	Taurus	F	NA	NA
DFRDEUF001262265772	DFRDEUF001262265772	DeutschesSchwarzbuntesNiederungsrind	Taurus	F	NA	NA
DFRDEUF001262265844	DFRDEUF001262265844	DeutschesSchwarzbuntesNiederungsrind	Taurus	F	NA	NA
DFRDEUF001262339007	DFRDEUF001262339007	DeutschesSchwarzbuntesNiederungsrind	Taurus	F	NA	NA
DFRDEUF001262339322	DFRDEUF001262339322	DeutschesSchwarzbuntesNiederungsrind	Taurus	F	NA	NA
DFRDEUF001262339413	DFRDEUF001262339413	DeutschesSchwarzbuntesNiederungsrind	Taurus	F	NA	NA
DFRDEUF001262339431	DFRDEUF001262339431	DeutschesSchwarzbuntesNiederungsrind	Taurus	F	NA	NA
DFRDEUF001262339903	DFRDEUF001262339903	DeutschesSchwarzbuntesNiederungsrind	Taurus	F	NA	NA
DFRDEUF001262377716	DFRDEUF001262377716	DeutschesSchwarzbuntesNiederungsrind	Taurus	F	NA	NA
DFRDEUF001262377951	DFRDEUF001262377951	DeutschesSchwarzbuntesNiederungsrind	Taurus	F	NA	NA
DFRDEUF001262396568	DFRDEUF001262396568	DeutschesSchwarzbuntesNiederungsrind	Taurus	F	NA	NA
DFRDEUF001262396846	DFRDEUF001262396846	DeutschesSchwarzbuntesNiederungsrind	Taurus	F	NA	NA
DFRDEUF001264379102	DFRDEUF001264379102	DeutschesSchwarzbuntesNiederungsrind	Taurus	F	NA	NA
DFRDEUF001264379126	DFRDEUF001264379126	DeutschesSchwarzbuntesNiederungsrind	Taurus	F	NA	NA
DFRDEUF001264379174	DFRDEUF001264379174	DeutschesSchwarzbuntesNiederungsrind	Taurus	F	NA	NA
DFRDEUF001264379818	DFRDEUF001264379818	DeutschesSchwarzbuntesNiederungsrind	Taurus	F	NA	NA
DFRDEUF001264379828	DFRDEUF001264379828	DeutschesSchwarzbuntesNiederungsrind	Taurus	F	NA	NA
DFRDEUF001264379873	DFRDEUF001264379873	DeutschesSchwarzbuntesNiederungsrind	Taurus	F	NA	NA
DFRDEUF001265442171	DFRDEUF001265442171	DeutschesSchwarzbuntesNiederungsrind	Taurus	F	NA	NA
DFRDEUF001265455016	DFRDEUF001265455016	DeutschesSchwarzbuntesNiederungsrind	Taurus	F	NA	NA
DFRDEUF001266064423	DFRDEUF001266064423	DeutschesSchwarzbuntesNiederungsrind	Taurus	F	NA	NA
DFRDEUF001266128039	DFRDEUF001266128039	DeutschesSchwarzbuntesNiederungsrind	Taurus	F	NA	NA
DFRDEUF001266744169	DFRDEUF001266744169	DeutschesSchwarzbuntesNiederungsrind	Taurus	F	NA	NA
DFRDEUF001266942724	DFRDEUF001266942724	DeutschesSchwarzbuntesNiederungsrind	Taurus	F	NA	NA
DFRDEUF001266988004	DFRDEUF001266988004	DeutschesSchwarzbuntesNiederungsrind	Taurus	F	NA	NA
DFRDEUF001266988096	DFRDEUF001266988096	DeutschesSchwarzbuntesNiederungsrind	Taurus	F	NA	NA
DFRDEUF001266988105	DFRDEUF001266988105	DeutschesSchwarzbuntesNiederungsrind	Taurus	F	NA	NA
DFRDEUF001266988186	DFRDEUF001266988186	DeutschesSchwarzbuntesNiederungsrind	Taurus	F	NA	NA
DFRDEUF001266988488	DFRDEUF001266988488	DeutschesSchwarzbuntesNiederungsrind	Taurus	F	NA	NA
DFRDEUF001266988497	DFRDEUF001266988497	DeutschesSchwarzbuntesNiederungsrind	Taurus	F	NA	NA
DFRDEUF001266988645	DFRDEUF001266988645	DeutschesSchwarzbuntesNiederungsrind	Taurus	F	NA	NA
DFRDEUF001266988799	DFRDEUF001266988799	DeutschesSchwarzbuntesNiederungsrind	Taurus	F	NA	NA
DFRDEUF001266988979	DFRDEUF001266988979	DeutschesSchwarzbuntesNiederungsrind	Taurus	F	NA	NA
DFRDEUF001266988982	DFRDEUF001266988982	DeutschesSchwarzbuntesNiederungsrind	Taurus	F	NA	NA
DFRDEUM000354691684	DFRDEUM000354691684	DeutschesSchwarzbuntesNiederungsrind	Taurus	M	NA	NA
DFRDEUM001262016878	DFRDEUM001262016878	DeutschesSchwarzbuntesNiederungsrind	Taurus	M	NA	NA
DFRDEUM001262025028	DFRDEUM001262025028	DeutschesSchwarzbuntesNiederungsrind	Taurus	M	NA	NA
DFRDEUM001262203634	DFRDEUM001262203634	DeutschesSchwarzbuntesNiederungsrind	Taurus	M	NA	NA
DFRDEUM001262203965	DFRDEUM001262203965	DeutschesSchwarzbuntesNiederungsrind	Taurus	M	NA	NA
DFRDEUM001262263386	DFRDEUM001262263386	DeutschesSchwarzbuntesNiederungsrind	Taurus	M	NA	NA
DFRDEUM001262264327	DFRDEUM001262264327	DeutschesSchwarzbuntesNiederungsrind	Taurus	M	NA	NA
DFRDEUM001262264674	DFRDEUM001262264674	DeutschesSchwarzbuntesNiederungsrind	Taurus	M	NA	NA
DFRDEUM001265302062	DFRDEUM001265302062	DeutschesSchwarzbuntesNiederungsrind	Taurus	M	NA	NA
DFRDEUM001265302377	DFRDEUM001265302377	DeutschesSchwarzbuntesNiederungsrind	Taurus	M	NA	NA
DFRDEUM001265302472	DFRDEUM001265302472	DeutschesSchwarzbuntesNiederungsrind	Taurus	M	NA	NA
DFRDEUM001265302479	DFRDEUM001265302479	DeutschesSchwarzbuntesNiederungsrind	Taurus	M	NA	NA
DFRDEUM001266744614	DFRDEUM001266744614	DeutschesSchwarzbuntesNiederungsrind	Taurus	M	NA	NA
DFRDEUM001266904080	DFRDEUM001266904080	DeutschesSchwarzbuntesNiederungsrind	Taurus	M	NA	NA
DFRDEUM001271517813	DFRDEUM001271517813	DeutschesSchwarzbuntesNiederungsrind	Taurus	M	NA	NA
DFRDEUM002222705991	DFRDEUM002222705991	DeutschesSchwarzbuntesNiederungsrind	Taurus	M	NA	NA
DFRNLDM000000**-759	NL**-759	DutchFriesianRed	Taurus	M	NA	NA
DFRNLDM000062485655	DFRNLDM000062485655	DeutschesSchwarzbuntesNiederungsrind	Taurus	M	NA	NA
DNA45664_d	HOLCHEF120086674628	Holstein	Taurus	F	SAMEA19848418	PRJEB18113
DRMAUSM0000000000BR	DRMAUSM0000000000BR	Droughtmaster	TaurusXIndicus	M	NA	NA
DRMAUSM000000000DM1	DRMAUSM000000000DM1	Droughtmaster	TaurusXIndicus	M	NA	NA
DRMAUSM000000000DM2	DRMAUSM000000000DM2	Droughtmaster	TaurusXIndicus	M	NA	NA
DRMAUSM000000000DM3	DRMAUSM000000000DM3	Droughtmaster	TaurusXIndicus	M	NA	NA
DRMAUSM000000000DM4	DRMAUSM000000000DM4	Droughtmaster	TaurusXIndicus	M	NA	NA
DRMAUSM000000000DM5	DRMAUSM000000000DM5	Droughtmaster	TaurusXIndicus	M	NA	NA
DRMAUSM000000000DM6	DRMAUSM000000000DM6	Droughtmaster	TaurusXIndicus	M	NA	NA
DRMAUSM000000000DM7	DRMAUSM000000000DM7	Droughtmaster	TaurusXIndicus	M	NA	NA
DRMAUSM000000000DM8	DRMAUSM000000000DM8	Droughtmaster	TaurusXIndicus	M	NA	NA
DRMAUSM000000000DM9	DRMAUSM000000000DM9	Droughtmaster	TaurusXIndicus	M	NA	NA
DRMAUSM00000000DM10	DRMAUSM00000000DM10	Droughtmaster	TaurusXIndicus	M	NA	NA
DRMAUSM00000000DM11	DRMAUSM00000000DM11	Droughtmaster	TaurusXIndicus	M	NA	NA
DRMAUSM00000000DM12	DRMAUSM00000000DM12	Droughtmaster	TaurusXIndicus	M	NA	NA
DRMAUSM00000000DM13	DRMAUSM00000000DM13	Droughtmaster	TaurusXIndicus	M	NA	NA
DRMAUSM00000000DM14	DRMAUSM00000000DM14	Droughtmaster	TaurusXIndicus	M	NA	NA
DRMAUSM00000000DM15	DRMAUSM00000000DM15	Droughtmaster	TaurusXIndicus	M	NA	NA
DRMAUSM00000000DM16	DRMAUSM00000000DM16	Droughtmaster	TaurusXIndicus	M	NA	NA
DRMAUSM00000000DM17	DRMAUSM00000000DM17	Droughtmaster	TaurusXIndicus	M	NA	NA
DRMAUSM00000000DM18	DRMAUSM00000000DM18	Droughtmaster	TaurusXIndicus	M	NA	NA
DRMAUSM00000000DM19	DRMAUSM00000000DM19	Droughtmaster	TaurusXIndicus	M	NA	NA
DRMAUSM00000000DM20	DRMAUSM00000000DM20	Droughtmaster	TaurusXIndicus	M	NA	NA
DRMAUSM00000000DM21	DRMAUSM00000000DM21	Droughtmaster	TaurusXIndicus	M	NA	NA
DRMAUSM00000000DM22	DRMAUSM00000000DM22	Droughtmaster	TaurusXIndicus	M	NA	NA
DRMAUSM00000000DM23	DRMAUSM00000000DM23	Droughtmaster	TaurusXIndicus	M	NA	NA
DRMAUSM00000000DM24	DRMAUSM00000000DM24	Droughtmaster	TaurusXIndicus	M	NA	NA
DRMAUSM00000000DM25	DRMAUSM00000000DM25	Droughtmaster	TaurusXIndicus	M	NA	NA
DRMAUSM00000000DM26	DRMAUSM00000000DM26	Droughtmaster	TaurusXIndicus	M	NA	NA
DRMAUSM00000000DM27	DRMAUSM00000000DM27	Droughtmaster	TaurusXIndicus	M	NA	NA
DRMAUSM00000000DM28	DRMAUSM00000000DM28	Droughtmaster	TaurusXIndicus	M	NA	NA
DRMAUSM00000000DM29	DRMAUSM00000000DM29	Droughtmaster	TaurusXIndicus	M	NA	NA
DRMAUSM00000000DM30	DRMAUSM00000000DM30	Droughtmaster	TaurusXIndicus	M	NA	NA
DRMAUSM00000000DM31	DRMAUSM00000000DM31	Droughtmaster	TaurusXIndicus	M	NA	NA
DRMAUSM00000000DM32	DRMAUSM00000000DM32	Droughtmaster	TaurusXIndicus	M	NA	NA
DRMAUSM00000000DM33	DRMAUSM00000000DM33	Droughtmaster	TaurusXIndicus	M	NA	NA
DRMAUSM00000000DM34	DRMAUSM00000000DM34	Droughtmaster	TaurusXIndicus	M	NA	NA
DRMAUSM00000000DM35	DRMAUSM00000000DM35	Droughtmaster	TaurusXIndicus	M	NA	NA
DRMAUSM00000000DM36	DRMAUSM00000000DM36	Droughtmaster	TaurusXIndicus	M	NA	NA
DXTAUSF000000AG0156	DXTAUSF000000AG0156	Dexter	Taurus	F	SAMN05803888	PRJNA238491
DXTAUSM000000AG0144	DXTAUSM000000AG0144	Dexter	Taurus	M	SAMN05803883	PRJNA238491
EFCFINM000000013952	EFCFINM000000013952	EasternFinncattle	Taurus	M	NA	NA
EFCFINM000000013986	EFCFINM000000013986	EasternFinncattle	Taurus	M	NA	NA
EFCFINM000000014045	EFCFINM000000014045	EasternFinncattle	Taurus	M	NA	NA
EFCFINM000000014088	EFCFINM000000014088	EasternFinncattle	Taurus	M	NA	NA
EFCFINM000000014191	EFCFINM000000014191	EasternFinncattle	Taurus	M	NA	NA
EFCFINM000000014268	EFCFINM000000014268	EasternFinncattle	Taurus	M	NA	NA
EFCFINM000000014322	EFCFINM000000014322	EasternFinncattle	Taurus	M	NA	NA
EFCFINM000000014339	EFCFINM000000014339	EasternFinncattle	Taurus	M	NA	NA
EFCFINM000000014639	EFCFINM000000014639	EasternFinncattle	Taurus	M	NA	NA
EFCFINM000000014868	EFCFINM000000014868	EasternFinncattle	Taurus	M	NA	NA
ERICHEF120005582222	ERICHEM120005582222	Eringer	Taurus	m	SAMEA5714967	PRJEB18113
ERICHEF120119035044	ERICHEF120119035044	Eringer	Taurus	F	SAMEA6528879	PRJEB18113
ERWBELM000050817937	ERWBELM000050817937	EasternBelgianRedWhite	Taurus	M	NA	NA
ERWBELM000050982839	ERWBELM000050982839	EasternBelgianRedWhite	Taurus	M	NA	NA
ERWBELM000050985854	ERWBELM000050985854	EasternBelgianRedWhite	Taurus	M	NA	NA
ERWBELM000050994942	ERWBELM000050994942	EasternBelgianRedWhite	Taurus	M	NA	NA
ERWBELM000051144635	ERWBELM000051144635	EasternBelgianRedWhite	Taurus	M	NA	NA
ERWBELM000051145438	ERWBELM000051145438	EasternBelgianRedWhite	Taurus	M	NA	NA
ERWBELM000081559668	ERWBELM000081559668	EasternBelgianRedWhite	Taurus	M	NA	NA
EVOCHEF120049825012	EVOCHEF120049825012	Evolène	Taurus	f	SAMEA5714968	PRJEB18113
EVOCHEF120076312486	EVOCHEF120076312486	Evolène	Taurus	f	SAMEA5714969	PRJEB18113
EVOCHEM120138966411	EVOCHEM120138966411	Evolène	Taurus	M	SAMEA7015107	PRJEB28191
FJLSWEF001	FJLSWEF001	Fjäll	Taurus	F	NA	NA
FJLSWEF012	FJLSWEF012	Fjäll	Taurus	F	NA	NA
FJLSWEF014	FJLSWEF014	Fjäll	Taurus	F	NA	NA
FJLSWEF017	FJLSWEF017	Fjäll	Taurus	F	NA	NA
FJLSWEF021	FJLSWEF021	Fjäll	Taurus	F	NA	NA
FJLSWEF029	FJLSWEF029	Fjäll	Taurus	F	NA	NA
FJLSWEF030	FJLSWEF030	Fjäll	Taurus	F	NA	NA
FJLSWEF423	FJLSWEF423	Fjäll	Taurus	F	NA	NA
FJLSWEF425	FJLSWEF425	Fjäll	Taurus	F	NA	NA
FJLSWEF432	FJLSWEF432	Fjäll	Taurus	F	NA	NA
FJLSWEM402	FJLSWEM402	Fjäll	Taurus	M	NA	NA
FOGETHF000520050488	FOGETHF000520050488	Fogera	Indicus	F	NA	NA
FOGETHF000540050489	FOGETHF000540050489	Fogera	Indicus	F	NA	NA
FOGETHF000580050490	FOGETHF000580050490	Fogera	Indicus	F	NA	NA
FOGETHM000510050487	FOGETHM000510050487	Fogera	Indicus	M	NA	NA
FOGETHX000000000052	FOGETHX000000000052	Fogera	Indicus	U	NA	PRJNA574857
FOGETHX000000000054	FOGETHX000000000054	Fogera	Indicus	U	NA	PRJNA574857
FOGETHX000000000058	FOGETHX000000000058	Fogera	Indicus	U	NA	PRJNA574857
GINETHF000111050472	GINETHF000111050472	Zebu	Indicus	F	NA	NA
GINETHF000121050473	GINETHF000121050473	Zebu	Indicus	F	NA	NA
GINETHF000131050474	GINETHF000131050474	Zebu	Indicus	F	NA	NA
GLWAUSF000000AG0134	GLWAUSF000000AG0134	GallowayBelted	Taurus	F	SAMN05803879	PRJNA238491
GLWAUSF000000AG0135	GLWAUSF000000AG0135	GallowayBelted	Taurus	F	SAMN05803880	PRJNA238491
GOFETHM000470050484	GOFETHM000470050484	Goffa	Indicus	M	NA	NA
GOFETHM000480050485	GOFETHM000480050485	Goffa	Indicus	M	NA	NA
GOFETHM000490050486	GOFETHM000490050486	Goffa	Indicus	M	NA	NA
GOFETHX000000000047	GOFETHX000000000047	Goffa	Indicus	U	NA	PRJNA574857
GOFETHX000000000048	GOFETHX000000000048	Goffa	Indicus	U	NA	PRJNA574857
GOFETHX000000000049	GOFETHX000000000049	Goffa	Indicus	U	NA	PRJNA574857
GRONLDM000130451376	NL130451376	GroningenWhiteHeaded	Taurus	M	NA	NA
GUEGBRM000000042352	GUEGBRM000000042352	Guernsey	Taurus	M	NA	NA
GUEGBRM000000043538	GUEGBRM000000043538	Guernsey	Taurus	M	NA	NA
GUEGBRM000000910019	GUEGBRM000000910019	Guernsey	Taurus	M	NA	NA
GUEGBRM000000930021	GUEGBRM000000930021	Guernsey	Taurus	M	NA	NA
GUEGBRM000000960004	GUEGBRM000000960004	Guernsey	Taurus	M	NA	NA
GUEGBRM000000970004	GUEGBRM000000970004	Guernsey	Taurus	M	NA	NA
GUEGBRM000020010008	GUEGBRM000020010008	Guernsey	Taurus	M	NA	NA
GUEGBRM000020030010	GUEGBRM000020030010	Guernsey	Taurus	M	NA	NA
GUEGBRM000020030014	GUEGBRM000020030014	Guernsey	Taurus	M	NA	NA
GUEGBRM000020055004	GUEGBRM000020055004	Guernsey	Taurus	M	NA	NA
GUEGBRM000020055005	GUEGBRM000020055005	Guernsey	Taurus	M	NA	NA
GUEGBRM000020055009	GUEGBRM000020055009	Guernsey	Taurus	M	NA	NA
GUEGBRM000020055011	GUEGBRM000020055011	Guernsey	Taurus	M	NA	NA
GUEGBRM000020055012	GUEGBRM000020055012	Guernsey	Taurus	M	NA	NA
GUEGBRM000020065002	GUEGBRM000020065002	Guernsey	Taurus	M	NA	NA
GUEGBRM000020075002	GUEGBRM000020075002	Guernsey	Taurus	M	NA	NA
GUEGBRM000020075004	GUEGBRM000020075004	Guernsey	Taurus	M	NA	NA
GUEGBRM000020085003	GUEGBRM000020085003	Guernsey	Taurus	M	NA	NA
GUEUSAM000000602961	GUEUSAM000000602961	Guernsey	Taurus	M	NA	NA
GUEUSAM000000604268	GUEUSAM000000604268	Guernsey	Taurus	M	NA	NA
GVHCANM0000000CDGV4	GVHCANM0000000CDGV4	Gelbvieh	Taurus	M	SAMN02842707	PRJNA176557
GVHCANM0000CDGV1038	GVHCANM0000CDGV1038	Gelbvieh	Taurus	M	SAMN02843150	PRJNA176557
GVHCANM000CDGV30956	GVHCANM000CDGV30956	Gelbvieh	Taurus	M	SAMN02843153	PRJNA176557
GVHCANM000CDGV38715	GVHCANM000CDGV38715	Gelbvieh	Taurus	M	SAMN02843059	PRJNA176557
GVHCANM000CDGV38819	GVHCANM000CDGV38819	Gelbvieh	Taurus	M	SAMN02843062	PRJNA176557
GVHCANM000CDGV38968	GVHCANM000CDGV38968	Gelbvieh	Taurus	M	SAMN02841107	PRJNA176557
GVHCANM000CDGV79007	GVHCANM000CDGV79007	Gelbvieh	Taurus	M	SAMN02839600	PRJNA176557
GVHCANM000CDGV86544	GVHCANM000CDGV86544	Gelbvieh	Taurus	M	SAMN02843070	PRJNA176557
GVHCANM000CDGV94481	GVHCANM000CDGV94481	Gelbvieh	Taurus	M	SAMN02839601	PRJNA176557
GVHCANM000CDGV94510	GVHCANM000CDGV94510	Gelbvieh	Taurus	M	SAMN02843075	PRJNA176557
GVHCANM00CDGV101001	GVHCANM00CDGV101001	Gelbvieh	Taurus	M	SAMN02843088	PRJNA176557
GVHCANM00CDGV104143	GVHCANM00CDGV104143	Gelbvieh	Taurus	M	SAMN02843071	PRJNA176557
GVHCANM00CDGV107639	GVHCANM00CDGV107639	Gelbvieh	Taurus	M	SAMN02843076	PRJNA176557
GVHCANM00CDGV108847	GVHCANM00CDGV108847	Gelbvieh	Taurus	M	SAMN02843077	PRJNA176557
GVHCANM00CDGV108879	GVHCANM00CDGV108879	Gelbvieh	Taurus	M	SAMN02843089	PRJNA176557
GVHCANM00CDGV121304	GVHCANM00CDGV121304	Gelbvieh	Taurus	M	NA	NA
GVHCANM00CDGV122604	GVHCANM00CDGV122604	Gelbvieh	Taurus	M	SAMN02843072	PRJNA176557
GVHDEUM000000606526	GVHDEUM000000606526	Gelbvieh	Taurus	M	SAMN02839602	PRJNA176557
GVHDEUM000000CGA88C	GVHDEUM000000CGA88C	Gelbvieh	Taurus	M	SAMN02839603	PRJNA176557
GVHDEUM000000LAF01M	GVHDEUM000000LAF01M	Gelbvieh	Taurus	M	SAMN02839604	PRJNA176557
GVHDEUM000914230777	GVHDEUM000914230777	Gelbvieh	Taurus	M	NA	NA
GVHDEUM000914716292	GVHDEUM000914716292	Gelbvieh	Taurus	M	NA	NA
GVHDEUM000914741076	GVHDEUM000914741076	Gelbvieh	Taurus	M	NA	NA
GVHDEUM000914901487	GVHDEUM000914901487	Gelbvieh	Taurus	M	NA	NA
GVHDEUM000915798735	GVHDEUM000915798735	Gelbvieh	Taurus	M	NA	NA
GVHDEUM000915887193	GVHDEUM000915887193	Gelbvieh	Taurus	M	NA	NA
GVHDEUM000917325296	GVHDEUM000917325296	Gelbvieh	Taurus	M	NA	NA
GVHDEUM000917393512	GVHDEUM000917393512	Gelbvieh	Taurus	M	NA	NA
GVHDEUM000917422990	GVHDEUM000917422990	Gelbvieh	Taurus	M	NA	NA
GVHDEUM000917450824	GVHDEUM000917450824	Gelbvieh	Taurus	M	NA	NA
GVHDEUM000918966984	GVHDEUM000918966984	Gelbvieh	Taurus	M	NA	NA
GVHDEUM000933479685	GVHDEUM000933479685	Gelbvieh	Taurus	M	NA	NA
GVHUSAM000000000012	GVHUSAM000000000012	Gelbvieh	Taurus	M	SAMN02843060	PRJNA176557
GVHUSAM000000000038	GVHUSAM000000000038	Gelbvieh	Taurus	M	NA	NA
GVHUSAM000000003005	GVHUSAM000000003005	Gelbvieh	Taurus	M	NA	NA
GVHUSAM000000040966	GVHUSAM000000040966	Gelbvieh	Taurus	M	SAMN02843067	PRJNA176557
GVHUSAM000000067784	GVHUSAM000000067784	Gelbvieh	Taurus	M	NA	NA
GVHUSAM000000155653	GVHUSAM000000155653	Gelbvieh	Taurus	M	SAMN02842708	PRJNA176557
GVHUSAM000000160135	GVHUSAM000000160135	Gelbvieh	Taurus	M	NA	NA
GVHUSAM000000214489	GVHUSAM000000214489	Gelbvieh	Taurus	M	SAMN02843096	PRJNA176557
GVHUSAM000000268185	GVHUSAM000000268185	Gelbvieh	Taurus	M	NA	NA
GVHUSAM000000375086	GVHUSAM000000375086	Gelbvieh	Taurus	M	SAMN01915344	PRJNA176557
GVHUSAM000000477661	GVHUSAM000000477661	Gelbvieh	Taurus	M	NA	NA
GVHUSAM000000805882	GVHUSAM000000805882	Gelbvieh	Taurus	M	SAMN02843074	PRJNA176557
GVHUSAM00AMGV214489	GVHUSAM00AMGV214489	Gelbvieh	Taurus	M	NA	NA
GVHUSAM00AMGV405990	GVHUSAM00AMGV405990	Gelbvieh	Taurus	M	SAMN02843073	PRJNA176557
HARINDF000000000003	HARINDF000000000003	Hariana	Indicus	F	SAMEA5577149	PRJEB31621
HERAUSF000000AG0137	HERAUSF000000AG0137	HerefordMiniature	Taurus	F	SAMN05803881	PRJNA238491
HERAUSF000000AG0139	HERAUSF000000AG0139	HerefordMiniature	Taurus	F	SAMN05803882	PRJNA238491
HERAUSM0000005JL416	HERAUSM0000005JL416	Hereford	Taurus	M	NA	NA
HERAUSM000000BMED36	HERAUSM000000BMED36	Hereford	Taurus	M	NA	NA
HERAUSM000000KMH840	HERAUSM000000KMH840	Hereford	Taurus	M	NA	NA
HERAUSM00000HH1K243	HERAUSM00000HH1K243	Hereford	Taurus	M	NA	NA
HERAUSM00000HRPL336	HERAUSM00000HRPL336	Hereford	Taurus	M	NA	NA
HERAUSM00000IHSJ084	HERAUSM00000IHSJ084	Hereford	Taurus	M	NA	NA
HERAUSM00000KMPK215	HERAUSM00000KMPK215	Hereford	Taurus	M	NA	NA
HERAUSM00000RMEL884	HERAUSM00000RMEL884	Hereford	Taurus	M	NA	NA
HERAUSM00000WNAK326	HERAUSM00000WNAK326	Hereford	Taurus	M	NA	NA
HERAUSM00000YAVG031	HERAUSM00000YAVG031	Hereford	Taurus	M	NA	NA
HERAUSM00000YPHX122	HERAUSM00000YPHX122	Hereford	Taurus	M	NA	NA
HERAUSUBOW00000C017	HERAUSUBOW00000C017	Hereford	Taurus	U	NA	NA
HERAUSUBOW00000C027	HERAUSUBOW00000C027	Hereford	Taurus	U	NA	NA
HERAUSUBOW00000C037	HERAUSUBOW00000C037	Hereford	Taurus	U	NA	NA
HERAUSUCOU00000C019	HERAUSUCOU00000C019	Hereford	Taurus	U	NA	NA
HERAUSUCOU00000C050	HERAUSUCOU00000C050	Hereford	Taurus	U	NA	NA
HERAUSUGLE00000C008	HERAUSUGLE00000C008	Hereford	Taurus	U	NA	NA
HERAUSUYAL00000C046	HERAUSUYAL00000C046	Hereford	Taurus	U	NA	NA
HERCANM000000C01369	HERCANM000000C01369	Hereford	Taurus	M	SAMN02841110	PRJNA176557
HERCANM000C00523214	HERCANM000C00523214	Hereford	Taurus	M	SAMN02843132	PRJNA176557
HERCANM000C01047851	HERCANM000C01047851	Hereford	Taurus	M	SAMN02843090	PRJNA176557
HERCANM000C01300069	HERCANM000C01300069	Hereford	Taurus	M	NA	NA
HERCANM000C01335977	HERCANM000C01335977	Hereford	Taurus	M	SAMN02843091	PRJNA176557
HERCANM000C01456610	HERCANM000C01456610	Hereford	Taurus	M	SAMN02843109	PRJNA176557
HERCANM000C01589795	HERCANM000C01589795	Hereford	Taurus	M	SAMN02843097	PRJNA176557
HERCANM000C01886795	HERCANM000C01886795	Hereford	Taurus	M	SAMN02843133	PRJNA176557
HERCANM000C02020446	HERCANM000C02020446	Hereford	Taurus	M	SAMN02841108	PRJNA176557
HERCANM000C02170890	HERCANM000C02170890	Hereford	Taurus	M	SAMN02843068	PRJNA176557
HERCANM000C02250230	HERCANM000C02250230	Hereford	Taurus	M	SAMN02843092	PRJNA176557
HERCANM000C02268244	HERCANM000C02268244	Hereford	Taurus	M	SAMN02843098	PRJNA176557
HERCANM000C02319508	HERCANM000C02319508	Hereford	Taurus	M	SAMN02843134	PRJNA176557
HERCANM000C02356049	HERCANM000C02356049	Hereford	Taurus	M	SAMN02142997	PRJNA176557
HERCANM000C02509999	HERCANM000C02509999	Hereford	Taurus	M	SAMN02843111	PRJNA176557
HERCANM000C02698670	HERCANM000C02698670	Hereford	Taurus	M	SAMN02843112	PRJNA176557
HERCANM000C02699070	HERCANM000C02699070	Hereford	Taurus	M	SAMN01915353	PRJNA176557
HERCANM000C02728663	HERCANM000C02728663	Hereford	Taurus	M	SAMN02843113	PRJNA176557
HERCANM000C02738219	HERCANM000C02738219	Hereford	Taurus	M	SAMN02843099	PRJNA176557
HERCANM000C02755740	HERCANM000C02755740	Hereford	Taurus	M	SAMN02839605	PRJNA176557
HERCANM000C02764160	HERCANM000C02764160	Hereford	Taurus	M	SAMN02841111	PRJNA176557
HERCANM000C02764939	HERCANM000C02764939	Hereford	Taurus	M	SAMN02841112	PRJNA176557
HERCANM000C02789138	HERCANM000C02789138	Hereford	Taurus	M	SAMN02841113	PRJNA176557
HERCANM000C02828255	HERCANM000C02828255	Hereford	Taurus	M	SAMN02839606	PRJNA176557
HERCANM000C02900324	HERCANM000C02900324	Hereford	Taurus	M	SAMN02842709	PRJNA176557
HERCANM000C02906123	HERCANM000C02906123	Hereford	Taurus	M	SAMN02842710	PRJNA176557
HERCHEF120103643583	HERCHEF120103643583	Hereford	Taurus	F	SAMEA7015111	PRJEB28191
HERNZLM000000126-12	HERNZLM000000126-12	Hereford	Taurus	M	NA	NA
HERNZLM000000128-09	HERNZLM000000128-09	Hereford	Taurus	M	NA	NA
HERNZLM000000272-11	HERNZLM000000272-11	Hereford	Taurus	M	NA	NA
HERNZLM000000307-10	HERNZLM000000307-10	Hereford	Taurus	M	NA	NA
HERNZLM000000353-10	HERNZLM000000353-10	Hereford	Taurus	M	NA	NA
HERNZLM000014790243	HERNZLM000014790243	HerefordPolled	Taurus	M	NA	NA
HERNZLM000216000219	HERNZLM000216000219	Hereford	Taurus	M	NA	NA
HERNZLM000216033152	HERNZLM000216033152	HerefordPolled	Taurus	M	NA	NA
HERNZLM000216088557	HERNZLM000216088557	Hereford	Taurus	M	NA	NA
HERNZLM000272110089	HERNZLM000272110089	Hereford	Taurus	M	NA	NA
HERNZLM000281000146	HERNZLM000281000146	HerefordPolled	Taurus	M	NA	NA
HERNZLM000889030047	HERNZLM000889030047	HerefordPolled	Taurus	M	NA	NA
HERRUSF000NSC34G001	HERRUSF000NSC34G001	Hereford	Taurus	F	NA	NA
HERRUSF000NSC36G027	HERRUSF000NSC36G027	Hereford	Taurus	F	NA	NA
HERRUSF000NSC39G186	HERRUSF000NSC39G186	Hereford	Taurus	F	NA	NA
HERRUSF000NSC40G001	HERRUSF000NSC40G001	Hereford	Taurus	F	NA	NA
HERRUSF000NSC45G061	HERRUSF000NSC45G061	Hereford	Taurus	F	NA	NA
HERRUSM00000NSC2012	HERRUSM00000NSC2012	Hereford	Taurus	M	NA	NA
HERRUSM00000NSC2013	HERRUSM00000NSC2013	Hereford	Taurus	M	NA	NA
HERRUSM00000NSC2014	HERRUSM00000NSC2014	Hereford	Taurus	M	NA	NA
HERRUSM00000NSC2015	HERRUSM00000NSC2015	Hereford	Taurus	M	NA	NA
HERRUSM00000NSC2016	HERRUSM00000NSC2016	Hereford	Taurus	M	NA	NA
HERRUSM00000NSC2017	HERRUSM00000NSC2017	Hereford	Taurus	M	NA	NA
HERRUSM00000NSC2018	HERRUSM00000NSC2018	Hereford	Taurus	M	NA	NA
HERRUSM00000NSC2019	HERRUSM00000NSC2019	Hereford	Taurus	M	NA	NA
HERRUSM00000NSC2020	HERRUSM00000NSC2020	Hereford	Taurus	M	NA	NA
HERRUSM00000NSC2021	HERRUSM00000NSC2021	Hereford	Taurus	M	NA	NA
HERRUSM00000NSC2022	HERRUSM00000NSC2022	Hereford	Taurus	M	NA	NA
HERRUSM00000NSC2023	HERRUSM00000NSC2023	Hereford	Taurus	M	NA	NA
HERRUSM000NSC37G131	HERRUSM000NSC37G131	Hereford	Taurus	M	NA	NA
HERUSAF000042190680	HERUSAF000042190680	Hereford	Taurus	F	NA	NA
HERUSAM000014661058	HERUSAM000014661058	Hereford	Taurus	M	NA	NA
HERUSAM000015587538	HERUSAM000015587538	Hereford	Taurus	M	SAMN02142996	PRJNA176557
HERUSAM000018705440	HERUSAM000018705440	Hereford	Taurus	M	NA	NA
HERUSAM000018829210	HERUSAM000018829210	Hereford	Taurus	M	SAMN02841114	PRJNA176557
HERUSAM000018837770	HERUSAM000018837770	Hereford	Taurus	M	SAMN02841115	PRJNA176557
HERUSAM000018950672	HERUSAM000018950672	Hereford	Taurus	M	NA	NA
HERUSAM000019219455	HERUSAM000019219455	Hereford	Taurus	M	SAMN02843135	PRJNA176557
HERUSAM000019587707	HERUSAM000019587707	Hereford	Taurus	M	NA	NA
HERUSAM000021098173	HERUSAM000021098173	Hereford	Taurus	M	SAMN02843093	PRJNA176557
HERUSAM000021219843	HERUSAM000021219843	Hereford	Taurus	M	SAMN02143002	PRJNA176557
HERUSAM000022957495	HERUSAM000022957495	Hereford	Taurus	M	SAMN02143004	PRJNA176557
HERUSAM000023312912	HERUSAM000023312912	Hereford	Taurus	M	NA	NA
HERUSAM000023495300	HERUSAM000023495300	Hereford	Taurus	M	SAMN02143003	PRJNA176557
HERUSAM000023697677	HERUSAM000023697677	Hereford	Taurus	M	NA	NA
HERUSAM000024020737	HERUSAM000024020737	Hereford	Taurus	M	NA	NA
HERUSAM000040007386	HERUSAM000040007386	Hereford	Taurus	M	NA	NA
HERUSAM000041113279	HERUSAM000041113279	Hereford	Taurus	M	NA	NA
HERUSAM000042016383	HERUSAM000042016383	Hereford	Taurus	M	NA	NA
HERUSAM000042196682	HERUSAM000042196682	Hereford	Taurus	M	NA	NA
HERUSAM000042361822	HERUSAM000042361822	Hereford	Taurus	M	NA	NA
HERUSAM000042481042	HERUSAM000042481042	Hereford	Taurus	M	NA	NA
HERUSAM000042584003	HERUSAM000042584003	Hereford	Taurus	M	NA	NA
HERUSAM000042593689	HERUSAM000042593689	Hereford	Taurus	M	NA	NA
HERUSAM000042651231	HERUSAM000042651231	Hereford	Taurus	M	NA	NA
HERUSAM000042669011	HERUSAM000042669011	Hereford	Taurus	M	NA	NA
HERUSAM000042800895	HERUSAM000042800895	Hereford	Taurus	M	NA	NA
HERUSAM000042982422	HERUSAM000042982422	Hereford	Taurus	M	NA	NA
HHOLNLDM000875952040	HOLNLDM000875952040	Holstein	Taurus	M	NA	NA
HINDEUM000080283751	HINDEUM000080283751	Hinterwaelder	Taurus	M	NA	NA
HINDEUM000802898580	HINDEUM000802898580	Hinterwaelder	Taurus	M	NA	NA
HINDEUM000802925405	HINDEUM000802925405	Hinterwaelder	Taurus	M	NA	NA
HOCANF12689774	HOCANF12689774	Holstein	Taurus	F	NA	NA
HOCANF12689781	HOCANF12689781	Holstein	Taurus	F	NA	NA
HOCANF12689785	HOCANF12689785	Holstein	Taurus	F	NA	NA
HOCANF12689787	HOCANF12689787	Holstein	Taurus	F	NA	NA
HOCANF12689790	HOCANF12689790	Holstein	Taurus	F	NA	NA
HOCANF12689792	HOCANF12689792	Holstein	Taurus	F	NA	NA
HOCANF12689793	HOCANF12689793	Holstein	Taurus	F	NA	NA
HOCANF12689794	HOCANF12689794	Holstein	Taurus	F	NA	NA
HOCANF12689796	HOCANF12689796	Holstein	Taurus	F	NA	NA
HOCANF12689802	HOCANF12689802	Holstein	Taurus	F	NA	NA
HOCANF12689804	HOCANF12689804	Holstein	Taurus	F	NA	NA
HOCANF12689805	HOCANF12689805	Holstein	Taurus	F	NA	NA
HOCANF12689808	HOCANF12689808	Holstein	Taurus	F	NA	NA
HOCANF12689811	HOCANF12689811	Holstein	Taurus	F	NA	NA
HOCANF12689814	HOCANF12689814	Holstein	Taurus	F	NA	NA
HOCANF12689823	HOCANF12689823	Holstein	Taurus	F	NA	NA
HOCANF12689825	HOCANF12689825	Holstein	Taurus	F	NA	NA
HOCANF12689827	HOCANF12689827	Holstein	Taurus	F	NA	NA
HOCANF12689840	HOCANF12689840	Holstein	Taurus	F	NA	NA
HOCANF12689847	HOCANF12689847	Holstein	Taurus	F	NA	NA
HOCANF12689851	HOCANF12689851	Holstein	Taurus	F	NA	NA
HOCANF12689852	HOCANF12689852	Holstein	Taurus	F	NA	NA
HOCANF12689870	HOCANF12689870	Holstein	Taurus	F	NA	NA
HOL840M003006972816	HOL840M003006972816	Holstein	Taurus	M	NA	NA
HOL840M003012503598	HOL840M003012503598	Holstein	Taurus	M	SAMN09519608	PRJNA478565
HOL840M003013523361	HOL840M003013523361	Holstein	Taurus	M	SAMN09519607	PRJNA478565
HOL840M003014334782	HOL840M003014334782	Holstein	Taurus	M	SAMN09519616	PRJNA478565
HOL840M003014466145	HOL840M003014466145	Holstein	Taurus	M	NA	NA
HOL840M003123600774	HOL840M003123600774	Holstein	Taurus	M	SAMN09519617	PRJNA478565
HOL840M003123600913	HOL840M003123600913	Holstein	Taurus	M	SAMN09519623	PRJNA478565
HOL840M003124584834	HOL840M003124584834	Holstein	Taurus	M	SAMN09519621	PRJNA478565
HOL840M003124720445	HOL840M003124720445	Holstein	Taurus	M	SAMN09519624	PRJNA478565
HOL840M003125079126	HOL840M003125079126	Holstein	Taurus	M	SAMN09519604	PRJNA478565
HOL840M003125170885	HOL840M003125170885	Holstein	Taurus	M	SAMN09519618	PRJNA478565
HOL840M003125479421	HOL840M003125479421	Holstein	Taurus	M	SAMN09519610	PRJNA478565
HOL840M003128043640	HOL840M003128043640	Holstein	Taurus	M	SAMN09519630	PRJNA478565
HOL840M003128043644	HOL840M003128043644	Holstein	Taurus	M	SAMN09519631	PRJNA478565
HOL840M003128792954	HOL840M003128792954	Holstein	Taurus	M	SAMN09519615	PRJNA478565
HOL840M003129016258	HOL840M003129016258	Holstein	Taurus	M	SAMN09519622	PRJNA478565
HOL840M003129038218	HOL840M003129038218	Holstein	Taurus	M	SAMN09519614	PRJNA478565
HOL840M003129128755	HOL840M003129128755	Holstein	Taurus	M	SAMN09519634	PRJNA478565
HOL840M003130641747	HOL840M003130641747	Holstein	Taurus	M	SAMN09519619	PRJNA478565
HOL840M003130854065	HOL840M003130854065	Holstein	Taurus	M	SAMN09519625	PRJNA478565
HOL840M003131131453	HOL840M003131131453	Holstein	Taurus	M	SAMN09519633	PRJNA478565
HOLAUSF00000006819F	HOLAUSF00000006819F	Holstein	Taurus	F	SAMEA4447823	PRJEB35127
HOLAUSF000208000954	HOLAUSF000208000954	Holstein	Taurus	F	SAMEA4447814	PRJEB35127
HOLAUSF000409015438	HOLAUSF000409015438	Holstein	Taurus	F	SAMN08612438	PRJNA431934
HOLAUSF000Y06BO0054	HOLAUSF000Y06BO0054	Holstein	Taurus	F	SAMEA4447787	PRJEB35127
HOLAUSM00000002181F	HOLAUSM00000002181F	Holstein	Taurus	M	SAMEA4447792	PRJEB35127
HOLAUSM000A00000209	HOLAUSM000A00000209	Holstein	Taurus	M	SAMN08612443	PRJNA431934
HOLAUSM000A00000253	HOLAUSM000A00000253	Holstein	Taurus	M	SAMN08612448	PRJNA431934
HOLAUSM000A00000378	HOLAUSM000A00000378	Holstein	Taurus	M	SAMN08612380	PRJNA431934
HOLAUSM000A00000381	HOLAUSM000A00000381	Holstein	Taurus	M	SAMN08612449	PRJNA431934
HOLAUSM000A00000431	HOLAUSM000A00000431	Holstein	Taurus	M	SAMN08612450	PRJNA431934
HOLAUSM000A00001061	HOLAUSM000A00001061	Holstein	Taurus	M	SAMN08612451	PRJNA431934
HOLAUSM000A00001685	HOLAUSM000A00001685	Holstein	Taurus	M	SAMN08612452	PRJNA431934
HOLAUSM000A00003120	HOLAUSM000A00003120	Holstein	Taurus	M	NA	NA
HOLAUSM000A00003248	HOLAUSM000A00003248	Holstein	Taurus	M	NA	NA
HOLAUSM000A00003312	HOLAUSM000A00003312	Holstein	Taurus	M	SAMN08612440	PRJNA431934
HOLAUSM000A00003631	HOLAUSM000A00003631	Holstein	Taurus	M	NA	NA
HOLAUSM000A00004407	HOLAUSM000A00004407	Holstein	Taurus	M	NA	NA
HOLAUSM000A00004482	HOLAUSM000A00004482	Holstein	Taurus	M	NA	NA
HOLAUSM000A00004594	HOLAUSM000A00004594	Holstein	Taurus	M	SAMN08612381	PRJNA431934
HOLAUSM000A00004597	HOLAUSM000A00004597	Holstein	Taurus	M	NA	NA
HOLAUSM000A00004664	HOLAUSM000A00004664	Holstein	Taurus	M	SAMN08612382	PRJNA431934
HOLAUSM000A00004778	HOLAUSM000A00004778	Holstein	Taurus	M	SAMN08612439	PRJNA431934
HOLAUSM000A00005285	HOLAUSM000A00005285	Holstein	Taurus	M	SAMN08612383	PRJNA431934
HOLAUSM000A00005352	HOLAUSM000A00005352	Holstein	Taurus	M	SAMN08612384	PRJNA431934
HOLAUSM000A00005430	HOLAUSM000A00005430	Holstein	Taurus	M	SAMN08612385	PRJNA431934
HOLAUSM000A00005625	HOLAUSM000A00005625	Holstein	Taurus	M	SAMN08612386	PRJNA431934
HOLAUSM000A00006192	HOLAUSM000A00006192	Holstein	Taurus	M	SAMN08612387	PRJNA431934
HOLAUSM000A00006618	HOLAUSM000A00006618	Holstein	Taurus	M	SAMN08612388	PRJNA431934
HOLAUSM000A00006889	HOLAUSM000A00006889	Holstein	Taurus	M	SAMN08612389	PRJNA431934
HOLAUSM000A00006901	HOLAUSM000A00006901	Holstein	Taurus	M	SAMN08612390	PRJNA431934
HOLAUSM000A00007327	HOLAUSM000A00007327	Holstein	Taurus	M	NA	NA
HOLAUSM000A00007691	HOLAUSM000A00007691	Holstein	Taurus	M	SAMN08612392	PRJNA431934
HOLAUSM000A00007765	HOLAUSM000A00007765	Holstein	Taurus	M	SAMN08612393	PRJNA431934
HOLAUSM000A00007988	HOLAUSM000A00007988	Holstein	Taurus	M	SAMN08612441	PRJNA431934
HOLAUSM000A00008383	HOLAUSM000A00008383	Holstein	Taurus	M	NA	NA
HOLAUSM000A00008439	HOLAUSM000A00008439	Holstein	Taurus	M	SAMN08612394	PRJNA431934
HOLAUSM000A00008927	HOLAUSM000A00008927	Holstein	Taurus	M	SAMN08612395	PRJNA431934
HOLAUSM000A00008939	HOLAUSM000A00008939	Holstein	Taurus	M	SAMN08612396	PRJNA431934
HOLAUSM000A00008941	HOLAUSM000A00008941	Holstein	Taurus	M	SAMN08612397	PRJNA431934
HOLAUSM000A00009032	HOLAUSM000A00009032	Holstein	Taurus	M	SAMN08612398	PRJNA431934
HOLAUSM000A00009209	HOLAUSM000A00009209	Holstein	Taurus	M	SAMN08612399	PRJNA431934
HOLAUSM000A00009311	HOLAUSM000A00009311	Holstein	Taurus	M	SAMN08612400	PRJNA431934
HOLAUSM000A00009468	HOLAUSM000A00009468	Holstein	Taurus	M	SAMN08612401	PRJNA431934
HOLAUSM000A00009550	HOLAUSM000A00009550	Holstein	Taurus	M	SAMN08612444	PRJNA431934
HOLAUSM000A00009553	HOLAUSM000A00009553	Holstein	Taurus	M	NA	NA
HOLAUSM000A00009559	HOLAUSM000A00009559	Holstein	Taurus	M	SAMN08612402	PRJNA431934
HOLAUSM000A00009560	HOLAUSM000A00009560	Holstein	Taurus	M	SAMN08612403	PRJNA431934
HOLAUSM000A00009576	HOLAUSM000A00009576	Holstein	Taurus	M	SAMN08612404	PRJNA431934
HOLAUSM000A00009624	HOLAUSM000A00009624	Holstein	Taurus	M	SAMN08612405	PRJNA431934
HOLAUSM000A00009637	HOLAUSM000A00009637	Holstein	Taurus	M	SAMN08612406	PRJNA431934
HOLAUSM000A00009639	HOLAUSM000A00009639	Holstein	Taurus	M	SAMN08612453	PRJNA431934
HOLAUSM000A00009677	HOLAUSM000A00009677	Holstein	Taurus	M	SAMN08612407	PRJNA431934
HOLAUSM000A00009753	HOLAUSM000A00009753	Holstein	Taurus	M	SAMN08612442	PRJNA431934
HOLAUSM000A00009763	HOLAUSM000A00009763	Holstein	Taurus	M	SAMN08612408	PRJNA431934
HOLAUSM000A00010139	HOLAUSM000A00010139	Holstein	Taurus	M	SAMN08612409	PRJNA431934
HOLAUSM000A00010173	HOLAUSM000A00010173	Holstein	Taurus	M	SAMN08612410	PRJNA431934
HOLAUSM000A00010179	HOLAUSM000A00010179	Holstein	Taurus	M	SAMN08612445	PRJNA431934
HOLAUSM000A00010199	HOLAUSM000A00010199	Holstein	Taurus	M	SAMN08612411	PRJNA431934
HOLAUSM000A00010228	HOLAUSM000A00010228	Holstein	Taurus	M	SAMN08612412	PRJNA431934
HOLAUSM000H00802320	HOLAUSM000H00802320	Holstein	Taurus	M	SAMN08612413	PRJNA431934
HOLAUSM000H00827500	HOLAUSM000H00827500	Holstein	Taurus	M	SAMN08612414	PRJNA431934
HOLAUSM000H00834611	HOLAUSM000H00834611	Holstein	Taurus	M	SAMN08612446	PRJNA431934
HOLAUSM000H00851470	HOLAUSM000H00851470	Holstein	Taurus	M	SAMN08612415	PRJNA431934
HOLAUSM000H00860935	HOLAUSM000H00860935	Holstein	Taurus	M	SAMN08612416	PRJNA431934
HOLAUSM000H00869155	HOLAUSM000H00869155	Holstein	Taurus	M	NA	NA
HOLAUSM000H00913259	HOLAUSM000H00913259	Holstein	Taurus	M	SAMN08612417	PRJNA431934
HOLAUSM000H00930377	HOLAUSM000H00930377	Holstein	Taurus	M	SAMN08612454	PRJNA431934
HOLAUSM000H00956582	HOLAUSM000H00956582	Holstein	Taurus	M	SAMN08612455	PRJNA431934
HOLAUSM000H01012114	HOLAUSM000H01012114	Holstein	Taurus	M	SAMN08612418	PRJNA431934
HOLAUSM000H01036699	HOLAUSM000H01036699	Holstein	Taurus	M	SAMN08612456	PRJNA431934
HOLAUSM000H01037641	HOLAUSM000H01037641	Holstein	Taurus	M	NA	NA
HOLAUSM000H01059976	HOLAUSM000H01059976	Holstein	Taurus	M	SAMN08612419	PRJNA431934
HOLAUSM000H01251962	HOLAUSM000H01251962	Holstein	Taurus	M	SAMN08612420	PRJNA431934
HOLAUSM000H01313722	HOLAUSM000H01313722	Holstein	Taurus	M	SAMN08612421	PRJNA431934
HOLAUSM000H01327643	HOLAUSM000H01327643	Holstein	Taurus	M	SAMN08612422	PRJNA431934
HOLAUSM000H01409746	HOLAUSM000H01409746	Holstein	Taurus	M	NA	NA
HOLAUSM000H01420070	HOLAUSM000H01420070	Holstein	Taurus	M	NA	NA
HOLAUSM000H01669007	HOLAUSM000H01669007	Holstein	Taurus	M	NA	NA
HOLAUSM000H01786521	HOLAUSM000H01786521	Holstein	Taurus	M	NA	NA
HOLAUTF000359551538	HOLAUTF000359551538	Holstein	Taurus	F	NA	NA
HOLAUTF000541424428	HOLAUTF000541424428	Holstein	Taurus	F	NA	NA
HOLBELM000118490129	HOLBELM000118490129	Holstein	Taurus	M	NA	NA
HOLCANM000000290516	HOLCANM000000290516	Holstein	Taurus	M	SAMN02843168	PRJNA176557
HOLCANM000000294213	HOLCANM000000294213	Holstein	Taurus	M	SAMN08612447	PRJNA431934
HOLCANM000000308691	HOLCANM000000308691	Holstein	Taurus	M	SAMN08612423	PRJNA431934
HOLCANM000000327279	HOLCANM000000327279	Holstein	Taurus	M	SAMN02841117	PRJNA176557
HOLCANM000000334489	HOLCANM000000334489	Holstein	Taurus	M	SAMN02841118	PRJNA176557
HOLCANM000000335966	HOLCANM000000335966	Holstein	Taurus	M	SAMN02843156	PRJNA176557
HOLCANM000000343514	HOLCANM000000343514	Holstein	Taurus	M	SAMN08612424	PRJNA431934
HOLCANM000000352790	HOLCANM000000352790	Holstein	Taurus	M	SAMN08612425	PRJNA431934
HOLCANM000000362966	HOLCANM000000362966	Holstein	Taurus	M	SAMEA3390153	PRJEB9343
HOLCANM000000363162	HOLCANM000000363162	Holstein	Taurus	M	NA	NA
HOLCANM000000371115	HOLCANM000000371115	Holstein	Taurus	M	SAMEA3390154	PRJEB9343
HOLCANM000000371440	HOLCANM000000371440	Holstein	Taurus	M	SAMN08612426	PRJNA431934
HOLCANM000000376455	HOLCANM000000376455	Holstein	Taurus	M	SAMN02842701	PRJNA176557
HOLCANM000000383622	HOLCANM000000383622	Holstein	Taurus	M	NA	NA
HOLCANM000000389459	HOLCANM000000389459	Holstein	Taurus	M	NA	NA
HOLCANM000000389462	HOLCANM000000389462	Holstein	Taurus	M	NA	NA
HOLCANM000000392405	HOLCANM000000392405	Holstein	Taurus	M	NA	NA
HOLCANM000000392457	HOLCANM000000392457	Holstein	Taurus	M	NA	NA
HOLCANM000000402729	HOLCANM000000402729	Holstein	Taurus	M	SAMN08612427	PRJNA431934
HOLCANM000005181414	HOLCANM000005181414	Holstein	Taurus	M	NA	NA
HOLCANM000005279989	HOLCANM000005279989	Holstein	Taurus	M	SAMN02843157	PRJNA176557
HOLCANM000005402550	HOLCANM000005402550	Holstein	Taurus	M	SAMN02843158	PRJNA176557
HOLCANM000005454574	HOLCANM000005454574	Holstein	Taurus	M	NA	NA
HOLCANM000005457798	HOLCANM000005457798	Holstein	Taurus	M	NA	NA
HOLCANM000005470579	HOLCANM000005470579	Holstein	Taurus	M	NA	NA
HOLCANM000005757117	HOLCANM000005757117	Holstein	Taurus	M	SAMN02842711	PRJNA176557
HOLCANM000006026421	HOLCANM000006026421	Holstein	Taurus	M	SAMN02841109	PRJNA176557
HOLCANM000006407860	HOLCANM000006407860	Holstein	Taurus	M	NA	NA
HOLCANM000006483076	HOLCANM000006483076	Holstein	Taurus	M	NA	NA
HOLCANM000006498847	HOLCANM000006498847	Holstein	Taurus	M	SAMEA3390160	PRJEB9343
HOLCANM000006790237	HOLCANM000006790237	Holstein	Taurus	M	SAMN02843160	PRJNA176557
HOLCANM000006820564	HOLCANM000006820564	Holstein	Taurus	M	SAMN02843139	PRJNA176557
HOLCANM000006830327	HOLCANM000006830327	Holstein	Taurus	M	SAMN02843161	PRJNA176557
HOLCANM000006947936	HOLCANM000006947936	Holstein	Taurus	M	SAMN02843162	PRJNA176557
HOLCANM000006961162	HOLCANM000006961162	Holstein	Taurus	M	NA	NA
HOLCANM000007220817	HOLCANM000007220817	Holstein	Taurus	M	SAMN02843169	PRJNA176557
HOLCANM000007306999	HOLCANM000007306999	Holstein	Taurus	M	NA	NA
HOLCANM000007329252	HOLCANM000007329252	Holstein	Taurus	M	SAMN02843124	PRJNA176557
HOLCANM000007746123	HOLCANM000007746123	Holstein	Taurus	M	SAMN02843163	PRJNA176557
HOLCANM000007816429	HOLCANM000007816429	Holstein	Taurus	M	SAMN02843125	PRJNA176557
HOLCANM000007832132	HOLCANM000007832132	Holstein	Taurus	M	NA	NA
HOLCANM000008533955	HOLCANM000008533955	Holstein	Taurus	M	NA	NA
HOLCANM000008930027	HOLCANM000008930027	Holstein	Taurus	M	NA	NA
HOLCANM000008956379	HOLCANM000008956379	Holstein	Taurus	M	NA	NA
HOLCANM000009065303	HOLCANM000009065303	Holstein	Taurus	M	NA	NA
HOLCANM000009217258	HOLCANM000009217258	Holstein	Taurus	M	NA	NA
HOLCANM000009324236	HOLCANM000009324236	Holstein	Taurus	M	SAMN02843120	PRJNA176557
HOLCANM000009428124	HOLCANM000009428124	Holstein	Taurus	M	SAMN02843154	PRJNA176557
HOLCANM000009626893	HOLCANM000009626893	Holstein	Taurus	M	SAMEA3869562	PRJEB12703
HOLCANM000010705608	HOLCANM000010705608	Holstein	Taurus	M	SAMN08612428	PRJNA431934
HOLCANM000010918111	HOLCANM000010918111	Holstein	Taurus	M	NA	NA
HOLCANM000011445826	HOLCANM000011445826	Holstein	Taurus	M	SAMEA32991418	PRJEB18113
HOLCANM000011696813	HOLCANM000011696813	Holstein	Taurus	M	NA	NA
HOLCANM000011776096	HOLCANM000011776096	Holstein	Taurus	M	NA	NA
HOLCANM000012192478	HOLCANM000012192478	Holstein	Taurus	M	SAMN09519626	PRJNA478565
HOLCANM000100745543	HOLCANM000100745543	Holstein	Taurus	M	SAMN02841119	PRJNA176557
HOLCANM000101098586	HOLCANM000101098586	Holstein	Taurus	M	SAMN02843170	PRJNA176557
HOLCANM000105934526	HOLCANM000105934526	Holstein	Taurus	M	NA	NA
HOLCANM000105973424	HOLCANM000105973424	Holstein	Taurus	M	NA	NA
HOLCANM000107684750	HOLCANM000107684750	Holstein	Taurus	M	NA	NA
HOLCANM000108737099	HOLCANM000108737099	Holstein	Taurus	M	NA	NA
HOLCANM000109127990	HOLCANM000109127990	Holstein	Taurus	M	SAMN09519627	PRJNA478565
HOLCANM000109243044	HOLCANM000109243044	Holstein	Taurus	M	SAMN09519605	PRJNA478565
HOLCANM000109538236	HOLCANM000109538236	Holstein	Taurus	M	NA	NA
HOLCANM000109890137	HOLCANM000109890137	Holstein	Taurus	M	NA	NA
HOLCANM000129488894	HOLCANM000129488894	Holstein	Taurus	M	SAMEA7690215	PRJEB28191
HOLCANM001007455434	HOLCANM001007455434	Holstein	Taurus	M	SAMEA3682654	PRJEB11963
HOLCHEF120063151265	HOLCHEF120063151265	Holstein	Taurus	F	NA	NA
HOLCHEF120110812262	HOLCHEF120110812262	Holstein	Taurus	F	SAMEA19871668	PRJEB18113
HOLCHEF120112203143	HOLCHEF120112203143	Holstein	Taurus	F	SAMEA4644737	PRJEB18113
HOLCHEF120112489110	HOLCHEF120112489110	Holstein	Taurus	F	SAMEA7690214	PRJEB28191
HOLCHEF120112591455	HOLCHEF120112591455	Holstein	Taurus	F	SAMEA3113485	PRJEB7707
HOLCHEF120118922192	HOLCHEF120118922192	Holstein	Taurus	F	SAMEA4644729	PRJEB18113
HOLCHEF120119302009	HOLCHEF120119302009	Holstein	Taurus	F	SAMEA7690232	PRJEB28191
HOLCHEF120119925017	HOLCHEF120119925017	Holstein	Taurus	F	SAMEA4644732	PRJEB18113
HOLCHEF120125697625	HOLCHEF120125697625	Holstein	Taurus	F	SAMEA4644731	PRJEB18113
HOLCHEF120125774197	HOLCHEF120125774197	Holstein	Taurus	F	SAMEA19325668	PRJEB18113
HOLCHEF120140795962	HOLCHEF120140795962	Holstein	Taurus	F	SAMEA5159854	PRJEB18113
HOLCHEF120148249061	HOLCHEF120148249061	Holstein	Taurus	F	SAMEA6528904	PRJEB18113
HOLCHEF999003584933	HOLCHEF999003584933	SwissFleckvieh	Taurus	F	SAMEA6528896	PRJEB18113
HOLCHEM0658146e+011	HOLCHEM0658146e+011	Holstein	Taurus	M	NA	NA
HOLCHEM120006477230	HOLCHEM120006477230	Holstein	Taurus	M	SAMEA4644746	PRJEB18113
HOLCHEM120060368666	HOLCHEM120060368666	Holstein	Taurus	M	SAMEA4644736	PRJEB18113
HOLCHEM120065251376	HOLCHEM120065251376	Holstein	Taurus	M	SAMEA5415500	PRJEB18113
HOLCHEM120079134542	HOLCHEM120079134542	Holstein	Taurus	M	SAMEA5159879	PRJEB18113
HOLCHEM120094727842	HOLCHEM120094727842	Holstein	Taurus	M	SAMEA4644753	PRJEB18113
HOLCHEM120111347343	HOLCHEM120111347343	Holstein	Taurus	M	SAMEA3682653	PRJEB11963
HOLCHEM120119128500	HOLCHEM120119128500	Holstein	Taurus	M	SAMEA5415484	PRJEB18113
HOLCHEM120128292827	HOLCHEM120128292827	Holstein	Taurus	M	SAMEA4644738	PRJEB18113
HOLCHEM120134291722	HOLCHEM120134291722	Holstein	Taurus	M	SAMEA7690213	PRJEB28191
HOLCHEM120147285961	HOLCHEM120147285961	Holstein	Taurus	M	SAMEA7015110	PRJEB28191
HOLCHEM310013792758	HOLCHEM310013792758	Holstein	Taurus	M	SAMEA5159857	PRJEB18113
HOLCHEM310023641077	HOLCHEM310023641077	Holstein	Taurus	M	SAMEA4644748	PRJEB18113
HOLCHEM310048190307	HOLCHEM310048190307	Holstein	Taurus	M	NA	NA
HOLCHEM714280031648	HOLCHEM714280031648	Holstein	Taurus	M	SAMEA5159855	PRJEB18113
HOLCHEMRM369	HOLCHEMRM369	Holstein	Taurus	M	SAMEA19874668	PRJEB18113
HOLCHNF310204002469	HOLCHNF310204002469	Holstein	Taurus	F	NA	NA
HOLCHNF310204002517	HOLCHNF310204002517	Holstein	Taurus	F	NA	NA
HOLCHNF310204050505	HOLCHNF310204050505	Holstein	Taurus	F	NA	NA
HOLCHNF310204050846	HOLCHNF310204050846	Holstein	Taurus	F	NA	NA
HOLCHNF310204060063	HOLCHNF310204060063	Holstein	Taurus	F	NA	NA
HOLCHNF310204060254	HOLCHNF310204060254	Holstein	Taurus	F	NA	NA
HOLCHNF310204070239	HOLCHNF310204070239	Holstein	Taurus	F	NA	NA
HOLCHNF310204070264	HOLCHNF310204070264	Holstein	Taurus	F	NA	NA
HOLCHNF310204070314	HOLCHNF310204070314	Holstein	Taurus	F	NA	NA
HOLCHNF310204070325	HOLCHNF310204070325	Holstein	Taurus	F	NA	NA
HOLCHNF310204070986	HOLCHNF310204070986	Holstein	Taurus	F	NA	NA
HOLCHNF310204073009	HOLCHNF310204073009	Holstein	Taurus	F	NA	NA
HOLCHNM000012108231	HOLCHNM000012108231	Holstein	Taurus	M	NA	NA
HOLCHNM000012108232	HOLCHNM000012108232	Holstein	Taurus	M	NA	NA
HOLCHNM000012108235	HOLCHNM000012108235	Holstein	Taurus	M	NA	NA
HOLCHNM000012108236	HOLCHNM000012108236	Holstein	Taurus	M	NA	NA
HOLCHNM000013108919	HOLCHNM000013108919	Holstein	Taurus	M	NA	NA
HOLCHNM000013108921	HOLCHNM000013108921	Holstein	Taurus	M	NA	NA
HOLCHNM000013108925	HOLCHNM000013108925	Holstein	Taurus	M	NA	NA
HOLCHNM000013108937	HOLCHNM000013108937	Holstein	Taurus	M	NA	NA
HOLCHNM000013108941	HOLCHNM000013108941	Holstein	Taurus	M	NA	NA
HOLCHNM000013108943	HOLCHNM000013108943	Holstein	Taurus	M	NA	NA
HOLCHNM000013110130	HOLCHNM000013110130	Holstein	Taurus	M	NA	NA
HOLCHNM000013110135	HOLCHNM000013110135	Holstein	Taurus	M	NA	NA
HOLCHNM000013309041	HOLCHNM000013309041	Holstein	Taurus	M	NA	NA
HOLCHNM000013309042	HOLCHNM000013309042	Holstein	Taurus	M	NA	NA
HOLCHNM000013309044	HOLCHNM000013309044	Holstein	Taurus	M	NA	NA
HOLCHNM000013310051	HOLCHNM000013310051	Holstein	Taurus	M	NA	NA
HOLCHNM000013310052	HOLCHNM000013310052	Holstein	Taurus	M	NA	NA
HOLCHNM000013310053	HOLCHNM000013310053	Holstein	Taurus	M	NA	NA
HOLCHNM000013310054	HOLCHNM000013310054	Holstein	Taurus	M	NA	NA
HOLCHNM000023107078	HOLCHNM000023107078	Holstein	Taurus	M	NA	NA
HOLCHNM000023107079	HOLCHNM000023107079	Holstein	Taurus	M	NA	NA
HOLCHNM000023107080	HOLCHNM000023107080	Holstein	Taurus	M	NA	NA
HOLCHNM000023107081	HOLCHNM000023107081	Holstein	Taurus	M	NA	NA
HOLCHNM000023107082	HOLCHNM000023107082	Holstein	Taurus	M	NA	NA
HOLCHNM000023108050	HOLCHNM000023108050	Holstein	Taurus	M	NA	NA
HOLCHNM000023108053	HOLCHNM000023108053	Holstein	Taurus	M	NA	NA
HOLCHNM000023108054	HOLCHNM000023108054	Holstein	Taurus	M	NA	NA
HOLCHNM000023108055	HOLCHNM000023108055	Holstein	Taurus	M	NA	NA
HOLCHNM000023108057	HOLCHNM000023108057	Holstein	Taurus	M	NA	NA
HOLCHNM000023108058	HOLCHNM000023108058	Holstein	Taurus	M	NA	NA
HOLCHNM000023108084	HOLCHNM000023108084	Holstein	Taurus	M	NA	NA
HOLCHNM000023108086	HOLCHNM000023108086	Holstein	Taurus	M	NA	NA
HOLCHNM000023108089	HOLCHNM000023108089	Holstein	Taurus	M	NA	NA
HOLCHNM000023108090	HOLCHNM000023108090	Holstein	Taurus	M	NA	NA
HOLCHNM000023110136	HOLCHNM000023110136	Holstein	Taurus	M	NA	NA
HOLCHNM000023206093	HOLCHNM000023206093	Holstein	Taurus	M	NA	NA
HOLCHNM000023206097	HOLCHNM000023206097	Holstein	Taurus	M	NA	NA
HOLCHNM000023207001	HOLCHNM000023207001	Holstein	Taurus	M	NA	NA
HOLCHNM000023207009	HOLCHNM000023207009	Holstein	Taurus	M	NA	NA
HOLCHNM000023207012	HOLCHNM000023207012	Holstein	Taurus	M	NA	NA
HOLCHNM000023207015	HOLCHNM000023207015	Holstein	Taurus	M	NA	NA
HOLCHNM000023208001	HOLCHNM000023208001	Holstein	Taurus	M	NA	NA
HOLCHNM000023208002	HOLCHNM000023208002	Holstein	Taurus	M	NA	NA
HOLCHNM000023208006	HOLCHNM000023208006	Holstein	Taurus	M	NA	NA
HOLCHNM000023208007	HOLCHNM000023208007	Holstein	Taurus	M	NA	NA
HOLCHNM000023208008	HOLCHNM000023208008	Holstein	Taurus	M	NA	NA
HOLCHNM000031104179	HOLCHNM000031104179	Holstein	Taurus	M	NA	NA
HOLCHNM000031104180	HOLCHNM000031104180	Holstein	Taurus	M	NA	NA
HOLCHNM000031104443	HOLCHNM000031104443	Holstein	Taurus	M	NA	NA
HOLCHNM000031106123	HOLCHNM000031106123	Holstein	Taurus	M	NA	NA
HOLCHNM000031106131	HOLCHNM000031106131	Holstein	Taurus	M	NA	NA
HOLCHNM000031106134	HOLCHNM000031106134	Holstein	Taurus	M	NA	NA
HOLCHNM000031107117	HOLCHNM000031107117	Holstein	Taurus	M	NA	NA
HOLCHNM000031108100	HOLCHNM000031108100	Holstein	Taurus	M	NA	NA
HOLCHNM000031108102	HOLCHNM000031108102	Holstein	Taurus	M	NA	NA
HOLCHNM000031108297	HOLCHNM000031108297	Holstein	Taurus	M	NA	NA
HOLCHNM000031108298	HOLCHNM000031108298	Holstein	Taurus	M	NA	NA
HOLCHNM000031108299	HOLCHNM000031108299	Holstein	Taurus	M	NA	NA
HOLCHNM000031108515	HOLCHNM000031108515	Holstein	Taurus	M	NA	NA
HOLCHNM000031108520	HOLCHNM000031108520	Holstein	Taurus	M	NA	NA
HOLCHNM000031108521	HOLCHNM000031108521	Holstein	Taurus	M	NA	NA
HOLCHNM000031108523	HOLCHNM000031108523	Holstein	Taurus	M	NA	NA
HOLCHNM000031108525	HOLCHNM000031108525	Holstein	Taurus	M	NA	NA
HOLCHNM000031108526	HOLCHNM000031108526	Holstein	Taurus	M	NA	NA
HOLCHNM000031109295	HOLCHNM000031109295	Holstein	Taurus	M	NA	NA
HOLCHNM000031109530	HOLCHNM000031109530	Holstein	Taurus	M	NA	NA
HOLCHNM000031109531	HOLCHNM000031109531	Holstein	Taurus	M	NA	NA
HOLCHNM000053108931	HOLCHNM000053108931	Holstein	Taurus	M	NA	NA
HOLCHNM000053110258	HOLCHNM000053110258	Holstein	Taurus	M	NA	NA
HOLCHNM000064108077	HOLCHNM000064108077	Holstein	Taurus	M	NA	NA
HOLCHNM000064108086	HOLCHNM000064108086	Holstein	Taurus	M	NA	NA
HOLCHNM000064108087	HOLCHNM000064108087	Holstein	Taurus	M	NA	NA
HOLCHNM000064108088	HOLCHNM000064108088	Holstein	Taurus	M	NA	NA
HOLCHNM000064108090	HOLCHNM000064108090	Holstein	Taurus	M	NA	NA
HOLDEUF000121389911	HOLDEUF000121389911	Holstein	Taurus	F	SAMEA32990668	PRJEB18113
HOLDEUF000354779656	HOLDEUF000354779656	HolsteinFriesian	Taurus	F	NA	NA
HOLDEUF000358297237	HOLDEUF000358297237	HolsteinFriesian	Taurus	F	NA	NA
HOLDEUF000358400089	HOLDEUF000358400089	Holstein	Taurus	F	NA	NA
HOLDEUF000358400092	HOLDEUF000358400092	Holstein	Taurus	F	NA	NA
HOLDEUF000533548269	HOLDEUF000533548269	Holstein	Taurus	F	SAMEA5415503	PRJEB18113
HOLDEUF000536705836	HOLDEUF000536705836	Holstein	Taurus	F	SAMEA5159859	PRJEB18113
HOLDEUF000537763103	HOLDEUF000537763103	Holstein	Taurus	F	SAMEA32992168	PRJEB18113
HOLDEUF000537767475	HOLDEUF000537767475	Holstein	Taurus	F	SAMEA5159860	PRJEB18113
HOLDEUF000666070445	HOLDEUF000666070445	Holstein	Taurus	F	SAMEA4644733	PRJEB18113
HOLDEUF000813658055	HOLDEUF000813658055	HolsteinFriesian	Taurus	F	NA	NA
HOLDEUF000814912497	HOLDEUF000814912497	HolsteinFriesian	Taurus	F	NA	NA
HOLDEUF000816120521	HOLDEUF000816120521	HolsteinFriesian	Taurus	F	NA	NA
HOLDEUF001300x05474	HOLDEUF001300x05474	Holstein	Taurus	F	NA	NA
HOLDEUF001300x08447	HOLDEUF001300x08447	Holstein	Taurus	F	NA	NA
HOLDEUF001300x28096	HOLDEUF001300x28096	Holstein	Taurus	F	NA	NA
HOLDEUF001300x55349	HOLDEUF001300x55349	Holstein	Taurus	F	NA	NA
HOLDEUF001404025326	HOLDEUF001404025326	HolsteinFriesian	Taurus	F	NA	NA
HOLDEUF001404564204	HOLDEUF001404564204	Holstein	Taurus	F	SAMEA3706816	PRJEB12092
HOLDEUF001404868003	HOLDEUF001404868003	Holstein	Taurus	F	NA	NA
HOLDEUF001404868631	HOLDEUF001404868631	Holstein	Taurus	F	NA	NA
HOLDEUF001405254022	HOLDEUF001405254022	HolsteinFriesian	Taurus	F	NA	NA
HOLDEUM000000253642	HOLDEUM000000253642	Holstein	Taurus	M	NA	NA
HOLDEUM000101544835	HOLDEUM000101544835	Holstein	Taurus	M	NA	NA
HOLDEUM000102650777	HOLDEUM000102650777	Holstein	Taurus	M	NA	NA
HOLDEUM000340930144	HOLDEUM000340930144	Holstein	Taurus	M	NA	NA
HOLDEUM000341485350	HOLDEUM000341485350	Holstein	Taurus	M	NA	NA
HOLDEUM000341621945	HOLDEUM000341621945	Holstein	Taurus	M	NA	NA
HOLDEUM000341937669	HOLDEUM000341937669	Holstein	Taurus	M	NA	NA
HOLDEUM000345461818	HOLDEUM000345461818	Holstein	Taurus	M	NA	NA
HOLDEUM000347213836	HOLDEUM000347213836	Holstein	Taurus	M	NA	NA
HOLDEUM000348565591	HOLDEUM000348565591	Holstein	Taurus	M	NA	NA
HOLDEUM000352303357	HOLDEUM000352303357	HolsteinFriesian	Taurus	M	NA	NA
HOLDEUM000354204892	HOLDEUM000354204892	Holstein	Taurus	M	NA	NA
HOLDEUM000354812817	HOLDEUM000354812817	Holstein	Taurus	M	NA	NA
HOLDEUM000356620383	HOLDEUM000356620383	HolsteinFriesian	Taurus	M	NA	NA
HOLDEUM000533624689	HOLDEUM000533624689	Holstein	Taurus	M	SAMEA5415501	PRJEB18113
HOLDEUM000533980271	HOLDEUM000533980271	Holstein	Taurus	M	SAMEA5415502	PRJEB18113
HOLDEUM000538771554	HOLDEUM000538771554	Holstein	Taurus	M	NA	NA
HOLDEUM000577604324	HOLDEUM000577604324	Holstein	Taurus	M	NA	NA
HOLDEUM000578194407	HOLDEUM000578194407	Holstein	Taurus	M	NA	NA
HOLDEUM000578448776	HOLDEUM000578448776	Holstein	Taurus	M	NA	NA
HOLDEUM000578891748	HOLDEUM000578891748	Holstein	Taurus	M	NA	NA
HOLDEUM000579539135	HOLDEUM000579539135	Holstein	Taurus	M	NA	NA
HOLDEUM000666391070	HOLDEUM000666391070	HolsteinFriesian	Taurus	M	NA	NA
HOLDEUM000768076721	HOLDEUM000768076721	Holstein	Taurus	M	NA	NA
HOLDEUM000768421553	HOLDEUM000768421553	Holstein	Taurus	M	SAMEA6528905	PRJEB18113
HOLDEUM000770151029	HOLDEUM000770151029	Holstein	Taurus	M	SAMEA7690265	PRJEB28191
HOLDEUM000816120522	HOLDEUM000816120522	HolsteinFriesian	Taurus	M	NA	NA
HOLDEUM000932406964	HOLDEUM000932406964	Holstein	Taurus	M	NA	NA
HOLDEUM001004438700	HOLDEUM001004438700	Holstein	Taurus	M	NA	NA
HOLDEUM001004565147	HOLDEUM001004565147	Holstein	Taurus	M	NA	NA
HOLDEUM001011164690	HOLDEUM001011164690	Holstein	Taurus	M	NA	NA
HOLDEUM001012056808	HOLDEUM001012056808	Holstein	Taurus	M	NA	NA
HOLDEUM001012261613	HOLDEUM001012261613	Holstein	Taurus	M	NA	NA
HOLDEUM001013278183	HOLDEUM001013278183	Holstein	Taurus	M	NA	NA
[truncated: 4,192 more rows]
[truncated: 3 more columns]
