# Supplementary material for: Genomic analysis of three medieval parchments from German monasteries
Source: Sci Rep. 2025 Jan 25;15:3156. doi: 10.1038/s41598-025-86887-y (PMC11759711; doi:10.1038/s41598-025-86887-y)
Supplement: Supplementary file 6 — Supplementary Information 6. [file 41598_2025_86887_MOESM6_ESM.csv]

Chromosome	#SNPs
1	301
2	939
3	172
4	1683
5	410
6	960
7	245
8	533
9	769
10	429
11	848
12	167
13	2834
14	293
15	690
16	1433
17	187
18	342
19	461
20	521
21	1902
22	60
23	2022
24	99
25	703
26	90
27	999
28	451
29	786
