# Supplementary material for: Genomic analysis of three medieval parchments from German monasteries
Source: Sci Rep. 2025 Jan 25;15:3156. doi: 10.1038/s41598-025-86887-y (PMC11759711; doi:10.1038/s41598-025-86887-y)
Supplement: Supplementary file 7 — Supplementary Information 7. [file 41598_2025_86887_MOESM7_ESM.csv]

DA28-Animal	DA28-f3-estimate	DA40-Animal	DA40-f3-estimate	DA45-Animal	DA45-f3-estimate
HOLNLDM000192383118 (Holstein)	0.000597777673589948	HOLNLDM000192383118 (Holstein)	0.000632941066154113	HOLNLDM000192383118 (Holstein)	0.000609498804444653
RDCFINM000000039492 (AyrshireFinnish)	0.000468845234188191	RDCFINM000000039492 (AyrshireFinnish)	0.000398518449059965	RDCFINM000000039492 (AyrshireFinnish)	0.000386797318205258
SAMEA5374054 (Unknown)	0.000351633925641143	SAMEA5374054 (Unknown)	0.000328191663931734	SAMEA5374054 (Unknown)	0.000339912794786441
RDCFINM000000038734 (AyrshireFinnish)	0.000351633925641143	RDCSWEM000000093907 (SwedishRed)	0.000257864878803509	RDCSWEM000000093907 (SwedishRed)	0.000187538093675277
RDCSWEM000000093907 (SwedishRed)	0.000339912794786441	UMCUSAU000000194218 (Angus)	0.000199259224529983	BORKENX000000000392 (Boran)	0.000128932439401754
UMCUSAU000000194218 (Angus)	0.000304749402222327	BRMUSAM00000B669048 (Brahman)	0.000199259224529983	UMCUSAU000000194218 (Angus)	9.37690468376444e-05
BRMUSAM00000B669048 (Brahman)	0.000257864878803509	OGDETHX000000000006 (Ogaden)	0.000152374701111163	RDCFINM000000038734 (AyrshireFinnish)	3.51633925641146e-05
UMCUSAU000000194219 (Nelore)	0.000257864878803509	UMCUSAU000000194219 (Nelore)	0.000152374701111163	UMCUSAU000000194219 (Nelore)	-2.34422617094082e-05
NDAGUIX000000000158 (NDama)	0.000234422617094096	BORKENX000000000392 (Boran)	0.000152374701111163	SAMEA5374062 (Unknown)	-3.51633925641147e-05
ANKUGAX000000000050 (Ankole)	0.000210980355384687	OGDETHX000000000002 (Ogaden)	0.000128932439401755	SAMN17825574 (Unknown)	-3.51633925641148e-05
ANKUGAX000000000001 (Ankole)	0.000199259224529983	RDCFINM000000038734 (AyrshireFinnish)	0.000117211308547048	BRMUSAM00000B669048 (Brahman)	-3.51633925641177e-05
BORKENX000000000392 (Boran)	0.000175816962820571	GINETHF000121050473 (Zebu)	0.000105490177692344	UMCUSAF000000086883 (Holstein)	-4.68845234188191e-05
GINETHF000121050473 (Zebu)	0.000152374701111163	NDAGUIX000000000158 (NDama)	0.000105490177692343	UMCUSAU000000194284 (Boran)	-4.68845234188193e-05
OGDETHX000000000006 (Ogaden)	0.000152374701111163	SAMN17828457 (Unknown)	8.20479159829336e-05	SAMN17828457 (Unknown)	-4.68845234188194e-05
KENSUDX000000000018 (Kenana)	0.000152374701111163	SAMN17825574 (Unknown)	8.20479159829335e-05	BORKENX000000000261 (Boran)	-7.03267851282293e-05
UMCUSAU000000194750 (Charolais)	0.000140653570256458	RDCSWEM000000091678 (SwedishRed)	7.03267851282293e-05	GINETHF000121050473 (Zebu)	-7.03267851282294e-05
NDAGUIX000000000064 (NDama)	0.000140653570256458	SAMEA5374062 (Unknown)	7.03267851282291e-05	OGDETHX000000000006 (Ogaden)	-8.20479159829335e-05
KENSUDX000000000002 (Kenana)	0.000128932439401755	UMCUSAU000000198404 (ZebuIndian)	7.03267851282291e-05	RDCSWEM000000091678 (SwedishRed)	-8.20479159829337e-05
OGDETHX000000000002 (Ogaden)	0.000128932439401754	ANKUGAX000000000001 (Ankole)	5.8605654273524e-05	OGDETHX000000000002 (Ogaden)	-9.37690468376384e-05
NDAGUIX000000000131 (NDama)	0.000117211308547048	KENSUDX000000000011 (Kenana)	4.68845234188193e-05	ANKUGAX000000000050 (Ankole)	-9.37690468376384e-05
