# Supplementary material for: Genomic analysis of three medieval parchments from German monasteries
Source: Sci Rep. 2025 Jan 25;15:3156. doi: 10.1038/s41598-025-86887-y (PMC11759711; doi:10.1038/s41598-025-86887-y)
Supplement: Supplementary file 8 — Supplementary Information 8. [file 41598_2025_86887_MOESM8_ESM.csv]

Chromosome;Position;Ref (Frequency among all animals);Alt (Frequency among all animals);DA28;DA40;DA45
2;93357;T (0.998);C (0.002);T/C;T/C;C/C
2;146895;T (0.997);C (0.003);T/C;C/C;T/C;
2;146930;A (0.998);T (0.002);T/T;A/T;A/T;
2;185402;C (0.995);G (0.005);C/G;C/C;C/C
2;190940;A (0.998);G (0.002);G/G;A/G;G/G
2;250268;G (0.999);A (0.001);G/G;G/A;G/A;
2;121567371;T (0.999);C (0.001);T/T;T/C;T/T
2;121568138;C (0.963);G (0.037);C/G;C/C;C/C
2;121568310;C (0.998);T (0.002);C/T;C/T;C/T;
2;121568596;G (0.999);A (0.001);G/G;G/A;G/G
2;121569183;T (1.000);G (0.000);T/T;T/T;T/G;
2;121569402;A (1.000);G (0.000);A/A;A/G;A/A
2;121569509;A (0.999);G (0.001);A/G;A/G;A/A
2;121569683;T (1.000);C (0.000);T/C;T/T;T/T
2;121569833;G (0.999);T (0.001);G/T;G/T;G/G
2;121569909;G (0.999);T (0.001);G/T;G/G;G/G
2;121569911;G (0.999);T (0.001);G/T;G/T;G/G
2;121570438;A (1.000);C (0.000);A/A;A/C;A/A
2;121570569;G (1.000);C (0.000);G/C;G/G;G/C;
2;121570650;G (1.000);A (0.000);G/G;G/G;G/A;
2;121572074;A (1.000);T (0.000);A/T;A/A;A/A
2;121572308;A (0.924);G (0.076);A/A;A/G;A/A
2;121572404;A (0.999);C (0.001);A/C;C/C;A/C;
2;121572455;A (0.998);C (0.002);C/C;C/C;A/C;
2;121574387;A (0.999);C (0.001);A/C;A/C;A/A
4;170248;G (0.993);C (0.007);C/C;C/C;C/C
4;170354;T (0.998);G (0.002);T/G;T/T;G/G
4;171651;G (0.996);C (0.004);C/C;C/C;C/C
4;198060;G (0.991);T (0.009);T/T;T/T;T/T
4;198294;G (0.997);C (0.003);C/C;C/C;C/C
4;198353;G (1.000);T (0.000);G/G;G/G;G/T;
4;198354;T (0.973);C (0.027);C/C;T/C;C/C
4;203646;G (0.988);T (0.012);G/T;G/G;G/G
4;204783;A (0.996);C (0.004);C/C;A/C;A/C;
4;209308;A (0.998);C (0.002);C/C;A/A;A/C;
4;260389;T (0.998);C (0.002);T/C;T/C;T/C;
5;65929389;T (0.984);G (0.016);G/G;G/G;G/G
5;108299063;G (0.990);C (0.010);G/C;G/C;G/C;
5;120080862;A (0.999);T (0.001);A/A;A/T;A/T;
5;120080884;T (1.000);C (0.000);T/T;T/T;T/C;
5;120080903;C (0.999);A (0.001);C/A;C/C;C/C
5;120080932;A (0.999);G (0.001);A/G;A/G;A/A
6;5440836;A (0.994);G (0.006);A/G;A/A;A/A
6;5447980;T (1.000);A (0.000);T/T;T/A;T/T
6;5461636;T (0.015);C (0.985);T/T;T/T;T/T
6;5786111;T (0.946);C (0.054);T/C;T/T;T/T
6;5788692;G (0.945);A (0.055);G/A;G/G;G/G
6;5791019;G (0.982);T (0.018);G/T;G/G;G/G
6;42291622;T (0.997);G (0.003);G/G;G/G;G/G
6;109018857;T (0.997);C (0.003);C/C;C/C;C/C
8;3827541;A (0.998);G (0.002);A/G;A/G;A/G;
8;10211149;T (0.999);A (0.001);T/A;T/A;T/T
8;10211540;T (0.984);G (0.016);T/G;T/T;T/G;
8;10211746;A (1.000);G (0.000);A/G;A/A;A/A
8;10293954;C (0.948);A (0.052);C/A;C/C;C/A;
8;10295140;A (0.995);C (0.005);A/A;A/A;A/C;
8;10295196;G (1.000);T (0.000);G/T;G/G;G/G
10;99388772;T (0.022);C (0.978);T/T;T/T;T/T
11;5457770;T (0.020);C (0.980);T/T;T/T;T/T
11;5457773;A (0.019);G (0.981);A/A;A/A;A/A
11;5457804;A (0.029);G (0.971);A/A;A/A;A/A
11;5457979;C (0.099);T (0.901);C/C;C/C;C/C
11;26491737;T (0.986);G (0.014);G/G;G/G;G/G
11;26492513;C (0.996);A (0.004);A/A;A/A;A/A
11;26496134;A (0.997);G (0.003);G/G;G/G;G/G
11;26501447;C (0.997);G (0.003);G/G;G/G;G/G
12;28737465;T (0.998);G (0.002);G/G;G/G;G/G
13;1748;T (0.999);G (0.001);T/G;T/G;T/T
13;30087;G (0.997);T (0.003);T/T;T/T;T/T
13;106505;G (1.000);T (0.000);G/T;G/G;G/T;
13;119641;A (0.991);T (0.009);A/T;T/T;A/A
13;120281;T (0.998);A (0.002);T/A;A/A;A/A
13;342204;C (0.999);A (0.001);C/C;C/A;C/A;
13;342865;T (0.929);C (0.071);T/C;T/T;T/T
13;343067;C (0.933);G (0.067);C/G;C/G;C/G;
13;359678;A (0.958);G (0.042);A/G;A/A;A/A
13;359703;A (0.950);C (0.050);A/A;A/A;A/C;
13;363106;C (0.973);T (0.027);C/C;C/C;C/T;
13;363457;C (1.000);A (0.000);C/A;C/C;C/C
13;363843;C (0.999);A (0.001);C/A;C/A;C/A;
13;364497;A (0.966);G (0.034);A/G;A/A;A/A
13;364776;A (1.000);T (0.000);A/T;A/A;A/T;
14;52067066;A (0.961);C (0.039);C/C;C/C;A/C;
14;52067315;A (0.999);C (0.001);C/C;A/A;A/A
15;70511;T (0.944);C (0.056);C/C;C/C;T/C;
15;21691934;G (0.984);T (0.016);G/T;G/G;G/T;
15;70239843;G (0.998);A (0.002);A/A;A/A;A/A
15;84841899;A (0.965);G (0.035);G/G;A/A;A/G;
15;84863628;A (0.998);G (0.002);A/G;G/G;G/G
15;84871936;A (0.998);G (0.002);A/G;A/G;A/G;
15;84900025;T (0.999);C (0.001);C/C;T/C;T/T
16;829653;T (0.926);C (0.074);C/C;T/C;C/C
16;22390394;A (0.999);C (0.001);A/C;A/C;C/C
21;674180;G (0.972);A (0.028);G/A;G/G;G/G
21;675650;T (0.930);A (0.070);T/A;T/T;T/T
21;676856;T (0.947);C (0.053);T/C;T/T;T/T
21;677179;A (0.975);C (0.025);A/A;A/A;A/C;
21;677457;A (1.000);C (0.000);A/C;A/A;A/A
21;678296;C (0.988);T (0.012);C/T;C/C;C/C
21;684277;G (0.999);T (0.001);G/T;G/T;G/G
21;685620;G (1.000);A (0.000);G/A;G/G;G/G
21;686659;T (0.916);C (0.084);T/C;T/T;T/T
21;686786;T (0.999);C (0.001);T/T;T/T;T/C;
21;686788;C (0.999);T (0.001);C/T;C/C;C/T;
21;686928;C (0.960);G (0.040);C/C;C/C;C/G;
21;687118;T (0.999);C (0.001);T/C;T/T;T/T
21;688102;G (0.976);T (0.024);T/T;T/T;T/T
21;689826;A (0.998);C (0.002);C/C;A/A;C/C
21;692640;C (1.000);G (0.000);C/G;C/C;C/C
21;726403;T (1.000);C (0.000);T/T;T/C;T/C;
21;32925176;G (0.999);C (0.001);G/C;G/C;G/C;
21;32931644;G (0.938);A (0.062);G/A;G/G;G/G
21;33021905;A (0.043);G (0.957);A/A;A/A;A/A
21;33022947;A (0.999);C (0.001);A/A;A/C;A/C;
24;3516;G (0.997);T (0.003);T/T;T/T;T/T
24;5860;T (0.998);C (0.002);T/C;T/C;T/C;
25;11422;G (1.000);A (0.000);G/A;G/A;G/G
25;25022159;A (0.975);C (0.025);C/C;C/C;C/C
27;6217251;G (0.999);T (0.001);G/T;G/T;G/T;
27;6220172;A (0.986);G (0.014);A/A;A/A;A/G;
27;6221358;T (1.000);C (0.000);T/T;T/T;T/C;
27;6222190;C (0.944);G (0.056);C/C;C/G;C/C
27;6222471;T (1.000);C (0.000);T/C;T/C;T/C;
27;6222643;T (1.000);G (0.000);T/T;T/T;T/G;
27;6223792;A (0.997);C (0.003);A/A;A/C;A/A
27;6224141;T (1.000);C (0.000);T/T;T/C;T/T
27;6224505;G (0.999);A (0.001);G/G;G/A;G/A;
27;6225436;A (0.999);G (0.001);A/G;A/A;A/G;
28;478758;A (0.999);G (0.001);A/G;A/A;A/G;
28;488324;G (0.995);C (0.005);G/G;G/G;G/C;
28;514717;G (0.956);T (0.044);G/G;G/T;G/G
29;28445;G (1.000);C (0.000);G/G;G/G;G/C;
